# Supplementary material for: A preliminary study of the probitive value of personality assessment in medical school admissions within the United States
Source: BMC Med Educ. 2022 Dec 23;22:890. doi: 10.1186/s12909-022-03901-x (PMC9783971; doi:10.1186/s12909-022-03901-x)
Supplement: Supplementary file 1 — Additional file 1. [file 12909_2022_3901_MOESM1_ESM.xlsx]

## Sheet: Year 1 Accepted Partial List 
Middle Name	Birthdate	Sex	Test Date	Age	Test Description	Form (R or S)	Rater Name	Rater Gender	A	B	C	N	E	O	A	C	N1	N2	N3	N4	N5	N6	E1	E2	E3	E4	E5	E6	O1	O2	O3	O4	O5	O6	A1	A2	A3	A4	A5	A6	C1	C2	C3	C4	C5	C6	1	2	3
	0	2	2018-03-26	24	(no description)	S		0	5	1	1	70	120	118	120	123	14	13	14	9	12	8	26	22	17	15	16	24	22	20	20	14	21	21	20	15	22	18	21	24	22	16	25	23	15	22	2	5	5
	0	2	2018-03-26	24	(no description)	S		0	5	1	1	89	117	156	131	136	25	8	23	12	14	7	27	22	15	19	16	18	28	23	29	21	28	27	21	20	24	17	22	27	25	20	27	27	19	18	2	5	5
	0	2	2018-03-26	24	(no description)	S		0	5	1	1	43	147	169	158	160	14	6	1	10	11	1	25	23	25	21	26	27	29	24	31	29	26	30	27	25	29	19	27	31	30	22	25	28	29	26	4	4	5
	0	2	2018-03-26	24	(no description)	S		0	5	1	1	41	166	143	143	150	12	7	5	4	9	4	30	30	27	21	28	30	23	25	24	20	27	24	21	23	31	24	19	25	29	19	24	30	25	23	4	5	4
	0	2	2018-03-26	24	(no description)	S		0	4	1	1	82	115	122	131	133	13	14	15	15	16	9	24	23	14	18	16	20	16	23	19	22	24	18	23	22	25	21	16	24	20	21	23	22	26	21	4	4	4
	0	2	2018-03-26	24	(no description)	S		0	5	1	1	53	113	133	143	147	13	5	10	11	8	6	24	20	21	14	14	20	21	21	24	21	23	23	24	23	26	22	21	27	27	19	27	25	24	25	3	4	4
	0	2	2018-03-26	24	(no description)	S		0	5	1	1	59	148	157	136	164	19	7	13	10	9	1	29	22	25	23	22	27	24	27	29	20	29	28	24	18	28	16	20	30	31	23	30	32	28	20	2	5	5
	0	1	2018-03-26	24	(no description)	S		0	5	1	1	53	119	136	134	141	13	7	7	10	9	7	25	18	20	13	19	24	21	20	22	24	22	27	25	22	25	15	18	29	23	26	25	21	27	19	2	5	4
	0		2018-03-26	24	(no description)	S		0	4	1	1	60	117	134	151	115	15	7	8	11	10	9	27	15	14	18	19	24	24	22	21	20	24	23	26	22	28	23	25	27	23	14	22	21	21	14	4	4	4
	0	2	2018-03-26	24	(no description)	S		0	5	1	1	49	151	143	132	151	8	8	10	10	9	4	28	27	24	26	22	24	20	19	24	25	27	28	26	18	28	13	19	28	28	22	27	30	26	18	4	5	4
	0	2	2018-03-26	24	(no description)	S		0	5	1	1	85	113	143	140	136	19	11	21	17	9	8	27	16	17	16	12	25	20	18	23	22	29	31	29	28	26	20	20	17	14	25	27	24	25	21	2	5	5
	0	2	2018-03-26	24	(no description)	S		0	5	1	1	53	97	131	149	147	10	4	9	17	7	6	19	12	15	17	12	22	27	11	12	23	32	26	27	23	25	22	27	25	23	21	26	25	27	25	3	4	4
	0	1	2018-03-26	24	(no description)	S		0	4	1	1	71	93	114	142	126	13	8	11	16	12	11	21	14	17	11	15	15	19	18	21	20	14	22	24	23	24	24	22	25	23	24	21	18	19	21	4	3	4
	0	2	2018-03-26	24	(no description)	S		0	5	1	1	53	151	146	155	154	12	7	11	9	9	5	32	23	21	23	22	30	20	28	24	20	28	26	29	25	27	22	23	29	26	19	28	30	28	23	4	5	4
	0	2	2018-03-26	24	(no description)	S		0	5	1	1	45	131	153	138	145	15	6	7	5	8	4	23	22	18	21	24	23	20	27	25	25	30	26	23	23	26	19	21	26	27	18	24	27	26	23	3	4	5
	0	2	2018-03-26	24	(no description)	S		0	5	1	1	82	111	124	130	128	16	12	13	13	18	10	21	17	13	17	23	20	13	18	19	20	24	30	23	20	23	17	24	23	22	16	28	24	20	18	2	2	2
	0	2	2018-03-26	24	(no description)	S		0	5	1	1	88	134	131	137	133	22	12	15	10	16	13	28	28	16	17	18	27	22	22	22	16	22	27	22	22	25	20	22	26	22	20	22	26	23	20	2	4	5
	0	1	2018-03-26	24	(no description)	S		0	5	1	1	65	118	131	120	161	12	11	13	9	14	6	21	21	19	16	22	19	19	21	20	21	25	25	23	19	25	18	12	23	25	23	29	29	27	28	3	3	4
	0	2	2018-03-26	24	(no description)	S		0	5	1	1	58	97	112	132	142	16	5	10	11	9	7	22	16	17	16	11	15	15	15	15	20	23	24	22	25	23	22	20	20	26	16	25	22	27	26	3	4	2
	0	2	2018-03-26	24	(no description)	S		0	4	1	1	76	138	134	108	149	13	14	11	11	20	7	24	25	21	21	24	23	22	16	24	22	25	25	18	14	24	13	18	21	26	23	25	29	24	22	4	4	5
	0	2	2018-03-27	62	(no description)	S		0	5	1	1	8	134	133	184	140	0	0	0	1	4	3	31	26	18	20	15	24	11	27	15	26	29	25	30	32	32	29	30	31	27	17	29	20	24	23	5	5	5
	0	1	2018-03-30	22	(no description)	S		0	5	1	1	74	143	142	134	132	13	16	12	8	18	7	26	22	24	24	21	26	18	27	19	22	29	27	26	21	25	15	20	27	25	15	25	27	26	14	4	5	4
	0	1	2018-03-30	22	(no description)	S		0	5	1	1	94	95	156	148	145	24	13	17	19	12	9	20	6	19	20	8	22	26	23	30	20	28	29	20	22	29	20	28	29	24	22	25	27	21	26	2	3	5
	0	1	2018-03-30	22	(no description)	S		0	5	1	1	41	125	109	150	150	10	4	7	8	7	5	26	20	20	19	14	26	12	18	17	19	20	23	24	28	29	21	24	24	24	19	31	25	25	26	4	4	3
	0	2	2018-03-30	22	(no description)	S		0	5	1	1	53	127	146	136	135	10	8	9	10	12	4	24	19	21	17	22	24	19	24	24	23	29	27	22	20	28	16	25	25	24	18	22	25	23	23	4	4	4
	0	2	2018-03-30	22	(no description)	S		0	5	1	1	86	112	133	136	127	15	9	16	22	16	8	23	19	13	16	21	20	22	14	19	22	28	28	23	21	26	17	21	28	21	15	25	22	22	22	3	3	5
	0	2	2018-03-30	22	(no description)	S		0	5	1	1	46	139	147	154	157	7	5	9	7	13	5	30	26	20	16	22	25	17	21	29	22	29	29	24	21	31	22	25	31	27	27	28	26	28	21	4	5	4
	0	2	2018-03-30	22	(no description)	S		0	5	1	1	43	134	148	158	146	7	7	6	9	8	6	25	21	19	17	26	26	22	24	24	23	29	26	25	28	30	23	23	29	27	21	26	25	25	22	4	4	4
	0	2	2018-03-30	22	(no description)	S		0	5	1	1	62	110	147	135	160	11	8	17	10	11	5	25	13	20	16	18	18	19	26	28	17	31	26	22	25	27	17	20	24	26	22	30	32	25	25	2	5	4
	0	1	2018-03-30	22	(no description)	S		0	4	1	1	62	120	130	135	139	14	8	8	12	13	7	24	20	19	19	16	22	16	20	24	21	25	24	25	23	29	18	20	20	25	16	24	27	24	23	3	4	4
	0	2	2018-03-30	22	(no description)	S		0	5	1	1	75	97	146	141	146	19	8	17	14	7	10	21	12	12	19	16	17	19	26	28	21	28	24	16	20	29	22	26	28	28	17	28	26	24	23	2	3	4
	0	1	2018-03-30	22	(no description)	S		0	5	1	1	75	131	115	137	141	14	7	13	13	16	12	25	28	21	19	19	19	18	16	20	16	21	24	21	22	30	21	19	24	25	14	24	27	28	23	3	4	4
	0	2	2018-03-30	22	(no description)	S		0	5	1	1	50	152	148	137	138	12	6	8	9	9	6	30	25	23	24	24	26	24	20	25	23	30	26	24	21	28	21	19	24	25	16	25	28	24	20	3	5	5
	0	2	2018-03-30	22	(no description)	S		0	5	1	1	77	121	126	114	126	14	12	12	13	16	10	23	19	18	17	21	23	19	21	22	19	22	23	17	19	21	18	17	22	21	19	20	24	23	19	3	4	4
	0	2	2018-03-30	22	(no description)	S		0	5	1	1	34	140	136	130	155	6	6	8	4	7	3	26	23	25	22	24	20	25	20	15	24	27	25	23	22	25	17	21	22	28	20	26	30	29	22	4	5	5
	0	2	2018-03-30	22	(no description)	S		0	5	1	1	27	153	137	100	145	7	7	4	2	7	0	27	27	27	19	26	27	21	23	25	20	25	23	23	13	23	9	10	22	28	19	24	28	27	19	4	5	4
	0	1	2018-03-30	22	(no description)	S		0	5	1	1	56	150	161	141	146	16	7	7	6	14	6	32	26	19	22	22	29	23	23	31	24	31	29	23	22	28	20	21	27	27	17	28	28	27	19	2	5	5
	0	2	2018-03-30	22	(no description)	S		0	5	1	1	58	127	118	148	162	17	8	11	11	10	1	27	19	21	23	15	22	15	16	17	14	29	27	27	25	30	17	20	29	31	20	28	29	31	23	2	4	3
	0	1	2018-03-30	22	(no description)	S		0	5	1	1	65	120	138	149	156	15	8	15	10	11	6	23	19	18	16	19	25	18	25	25	18	24	28	25	23	27	24	22	28	26	23	27	26	29	25	3	4	4
	0	2	2018-03-30	22	(no description)	S		0	5	1	1	57	131	122	144	162	12	5	11	12	10	7	30	24	19	14	23	21	14	23	24	17	23	21	22	22	31	23	19	27	29	22	29	28	28	26	3	5	3
	0	1	2018-03-30	22	(no description)	S		0	4	1	1	49	118	145	146	125	8	3	8	15	7	8	27	19	17	15	16	24	21	22	24	24	29	25	26	24	28	25	18	25	24	13	23	19	19	27	2	4	4
	0	2	2018-03-30	22	(no description)	S		0	5	1	1	46	149	111	153	160	14	5	8	6	9	4	31	30	26	15	24	23	14	12	17	18	26	24	30	22	29	20	22	30	29	19	30	30	28	24	2	5	4
	0	2	2018-03-30	22	(no description)	S		0	5	1	1	35	136	134	166	163	8	1	9	2	14	1	31	27	19	15	17	27	17	17	22	22	27	29	32	20	31	26	27	30	27	21	29	29	31	26	4	5	5
	0	2	2018-04-06	21	(no description)	S		0	5	1	1	34	136	143	164	156	8	3	5	7	7	4	32	24	21	17	17	25	21	25	19	21	30	27	30	27	31	25	24	27	29	19	27	26	29	26	5	5	5
	0	2	2018-04-06	22	(no description)	S		0	4	1	1	101	161	154	144	131	22	17	12	17	20	13	31	30	20	24	28	28	25	25	27	24	28	25	26	22	31	16	22	27	17	18	26	29	25	16	2	5	5
	0	2	2018-04-06	23	(no description)	S		0	5	1	1	55	119	148	144	144	14	7	10	12	6	6	27	18	15	18	14	27	23	24	27	19	27	28	24	25	27	22	19	27	26	18	25	26	26	23	3	5	5
	0	1	2018-04-06	24	(no description)	S		0	4	1	1	64	137	152	145	131	15	4	9	10	20	6	24	25	20	18	26	24	22	26	24	20	29	31	24	24	24	23	25	25	23	20	23	25	22	18	3	4	4
	0	2	2018-04-06	21	(no description)	S		0	5	1	1	28	158	182	176	158	6	4	5	5	6	2	32	28	22	21	28	27	29	32	29	28	32	32	32	28	31	25	30	30	29	20	28	26	29	26	4	5	5
	0	2	2018-04-06	29	(no description)	S		0	5	1	1	13	145	141	172	175	2	3	1	2	5	0	29	29	23	17	16	31	22	15	25	25	27	27	29	26	32	30	25	30	32	24	31	28	32	28	5	5	4
	0	2	2018-04-06	22	(no description)	S		0	5	1	1	67	130	170	136	145	16	6	12	11	12	10	25	17	19	19	22	28	27	29	29	24	32	29	20	20	23	21	25	27	25	20	25	27	25	23	2	4	5
	0	2	2018-04-06	21	(no description)	S		0	5	1	1	55	121	151	161	128	14	1	8	12	19	1	30	17	15	9	18	32	30	29	15	17	32	28	30	27	30	23	23	28	22	17	24	25	26	14	4	5	5
	0	2	2018-04-06	25	(no description)	S		0	5	1	1	81	109	129	142	117	12	13	19	13	13	11	24	16	18	15	16	20	20	21	25	17	21	25	21	19	25	25	23	29	18	17	22	20	20	20	4	4	4
	0	1	2018-04-06	24	(no description)	S		0	4	1	1	84	112	94	134	147	18	14	16	19	9	8	26	22	18	19	10	17	14	19	18	11	10	22	24	30	24	16	21	19	21	30	24	23	26	23	2	4	3
	0	2	2018-04-06	23	(no description)	S		0	4	1	1	87	97	139	133	135	18	10	19	17	14	9	23	12	16	12	20	14	21	20	22	23	24	29	17	22	25	22	25	22	21	18	28	26	22	20	3	4	5
	0	1	2018-04-06	24	(no description)	S		0	5	1	1	65	129	120	143	140	17	6	7	13	14	8	23	22	23	19	15	27	15	20	18	20	24	23	24	25	30	17	24	23	24	18	26	27	25	20	2	4	3
	0	1	2018-04-06	23	(no description)	S		0	4	1	1	92	104	93	107	148	20	14	19	14	14	11	21	16	16	19	16	16	10	13	18	17	9	26	15	13	24	16	21	18	26	19	28	29	26	20	2	3	2
	0	2	2018-04-06	28	(no description)	S		0	5	1	1	36	144	149	168	174	14	5	4	8	3	2	31	25	20	20	18	30	16	27	28	21	31	26	30	30	32	23	24	29	30	26	29	30	32	27	4	4	5
	0	2	2018-04-06	23	(no description)	S		0	5	1	1	37	122	135	135	151	6	4	7	7	10	3	23	21	20	19	18	21	18	20	18	20	30	29	23	19	25	22	21	25	28	24	24	25	25	25	4	4	3
	0	2	2018-04-06	22	(no description)	S		0	4	1	1	91	124	132	137	115	18	7	20	19	14	13	28	19	14	19	20	24	14	27	26	19	29	17	20	21	23	25	23	25	17	18	23	21	19	17	4	4	3
	0	2	2018-04-06	22	(no description)	S		0	5	1	1	32	150	145	171	179	11	3	9	4	4	1	32	24	19	22	24	29	19	22	22	25	28	29	27	26	32	28	28	30	30	26	32	32	32	27	4	5	5
	0	2	2018-04-06	22	(no description)	S		0	5	1	1	51	119	126	120	140	7	7	8	8	13	8	23	20	20	17	20	19	18	18	17	22	24	27	24	19	22	15	19	21	23	23	24	25	26	19	4	4	3
	0	1	2018-04-06	24	(no description)	S		0	4	1	1	50	125	113	141	167	10	11	2	6	15	6	27	16	18	22	16	26	19	12	19	16	22	25	26	20	28	18	25	24	29	32	30	29	29	18	3	4	5
	0	2	2018-04-06	31	(no description)	S		0	5	1	1	63	107	139	152	136	12	15	13	12	10	1	22	17	20	11	18	19	24	20	22	20	26	27	21	31	25	18	31	26	21	24	24	26	22	19	2	4	5
	0	1	2018-04-09	28	(no description)	S		0	5	1	1	56	137	139	133	154	13	7	6	9	12	9	28	19	24	22	19	25	23	22	23	21	23	27	24	20	28	21	17	23	26	26	26	26	29	21	3	5	4
	0	2	2018-04-09	21	(no description)	S		0	5	1	1	78	143	157	131	112	12	9	11	17	18	11	29	22	19	20	24	29	22	25	27	27	28	28	21	21	28	20	15	26	24	14	21	21	21	11	4	5	5
	0	2	2018-04-09	23	(no description)	S		0	5	1	1	74	109	138	123	117	16	9	13	12	15	9	22	16	17	13	21	20	29	18	23	18	27	23	19	20	24	16	20	24	20	18	22	22	19	16	2	4	5
	0	1	2018-04-09	23	(no description)	S		0	5	1	1	50	119	123	139	160	16	8	6	9	8	3	24	17	22	19	17	20	16	14	20	21	26	26	24	23	30	17	19	26	27	23	29	29	28	24	2	5	4
	0	1	2018-04-09	25	(no description)	S		0	5	1	1	94	102	151	163	160	26	8	16	19	16	9	25	13	13	14	16	21	15	29	24	20	32	31	25	27	29	25	30	27	28	20	29	29	27	27	1	4	4
	0	1	2018-04-09	31	(no description)	S		0	5	1	1	47	123	143	141	144	12	4	9	7	11	4	29	24	17	18	12	23	18	26	23	24	29	23	23	17	32	22	22	25	25	17	28	25	26	23	3	5	4
	0	2	2018-04-09	37	(no description)	S		0	5	1	1	66	143	157	141	120	13	7	16	13	14	3	29	18	23	21	26	26	27	19	30	22	32	27	26	24	29	20	16	26	24	10	25	25	22	14	4	5	5
	0	2	2018-04-09	26	(no description)	S		0	4	1	1	84	120	144	117	129	16	11	15	13	18	11	21	20	18	16	20	25	21	24	21	21	32	25	21	18	26	15	15	22	24	13	24	28	23	17	3	4	4
	0	1	2018-04-09	23	(no description)	S		0	4	1	1	51	105	122	119	136	10	4	2	16	11	8	17	16	21	15	14	22	16	20	18	17	28	23	11	22	26	21	19	20	29	17	25	21	16	28	4	2	3
	0	2	2018-04-09	26	(no description)	S		0	5	1	1	37	133	134	128	145	5	10	5	4	9	4	26	18	21	21	23	24	18	21	20	19	26	30	22	18	23	20	23	22	26	22	27	28	26	16	5	4	4
	0	1	2018-04-09	23	(no description)	S		0	5	1	1	62	130	132	157	135	16	3	13	11	13	6	29	23	17	16	20	25	23	17	23	20	21	28	24	25	28	23	29	28	23	15	23	23	23	28	2	4	4
	0	2	2018-04-09	23	(no description)	S		0	5	1	1	48	160	164	149	132	10	5	8	3	15	7	30	27	24	21	29	29	25	30	27	23	29	30	24	26	28	18	25	28	24	15	25	27	24	17	3	5	4
	0	1	2018-04-09	23	(no description)	S		0	5	1	1	39	147	154	153	169	12	2	7	7	8	3	29	22	27	20	19	30	20	29	22	22	32	29	22	26	31	24	22	28	31	23	30	30	28	27	2	5	5
	0	1	2018-04-09	22	(no description)	S		0	5	1	1	64	145	153	150	156	20	8	10	5	17	4	32	23	20	22	23	25	21	26	28	24	28	26	27	26	28	21	22	26	25	22	27	29	29	24	2	5	4
	0	2	2018-04-09	23	(no description)	S		0	5	1	1	96	127	150	133	135	25	9	18	17	17	10	24	23	16	22	22	20	19	27	29	25	21	29	21	21	28	16	22	25	25	17	25	26	22	20	2	3	4
	0	1	2018-04-09	29	(no description)	S		0	5	1	1	34	105	116	140	132	3	6	2	6	15	2	20	8	19	18	22	18	11	18	21	17	25	24	24	24	25	22	19	26	27	16	23	26	23	17	5	2	3
	0	2	2018-04-09	26	(no description)	S		0	5	1	1	64	133	122	142	148	12	9	13	8	17	5	27	20	23	17	23	23	16	13	21	18	32	22	21	22	31	21	18	29	26	21	28	28	27	18	2	4	4
	0	2	2018-04-09	60	(no description)	S		0	5	1	1	56	128	126	133	144	15	10	6	10	8	7	26	23	22	22	12	23	18	20	22	15	27	24	22	24	26	22	19	20	24	18	27	26	26	23	3	4	4
	0	1	2018-04-09	23	(no description)	S		0	5	1	1	49	157	151	126	141	10	9	7	2	16	5	30	28	25	23	24	27	20	19	25	26	30	31	27	15	28	11	18	27	25	19	27	27	26	17	3	5	4
	0	1	2018-04-09	24	(no description)	S		0	5	1	1	78	156	142	129	164	18	12	11	9	17	11	31	25	23	21	27	29	23	26	28	16	22	27	24	22	28	16	14	25	27	27	28	30	29	23	2	5	4
	0	1	2018-04-09	22	(no description)	S		0	5	1	1	71	149	139	132	148	14	7	12	18	14	6	29	24	21	23	22	30	25	26	24	18	26	20	24	22	24	21	16	25	24	19	27	29	26	23	3	5	5
	0	1	2018-04-13	22	(no description)	S		0	5	1	1	54	139	138	156	148	15	3	9	10	9	8	30	26	17	21	22	23	21	24	20	22	27	24	24	27	31	26	22	26	26	24	27	26	25	20	3	5	3
	0	2	2018-04-13	24	(no description)	S		0	5	1	1	54	143	163	163	142	13	2	6	10	17	6	28	21	23	24	18	29	29	24	23	25	32	30	25	27	32	25	24	30	24	17	27	30	29	15	4	5	5
	0	2	2018-04-13	26	(no description)	S		0	4	1	1	90	122	147	128	109	17	13	20	11	16	13	23	20	16	18	24	21	23	27	22	21	29	25	23	19	21	16	22	27	17	15	19	24	20	14	2	4	4
	0	1	2018-04-13	22	(no description)	S		0	4	1	1	74	128	144	150	126	21	6	9	16	15	7	28	19	15	19	21	26	25	26	27	20	24	22	24	27	29	24	22	24	23	14	23	25	20	21	2	5	4
	0	2	2018-04-13	32	(no description)	S		0	5	1	1	20	155	149	135	146	3	3	2	2	9	1	30	29	24	19	26	27	30	17	22	22	27	31	21	22	29	18	20	25	26	20	27	29	27	17	5	4	5
	0	2	2018-04-13	26	(no description)	S		0	5	1	1	74	105	134	133	136	18	7	17	16	8	8	26	16	13	15	16	19	22	15	20	22	28	27	28	12	28	20	18	27	25	15	25	25	23	23	2	2	4
	0	2	2018-04-13	22	(no description)	S		0	5	1	1	36	159	152	155	170	10	1	5	9	10	1	31	26	23	21	28	30	25	25	23	23	31	25	27	29	30	23	18	28	29	25	32	30	30	24	4	5	4
	0	2	2018-04-13	28	(no description)	S		0	5	1	1	32	111	135	160	168	10	3	3	3	11	2	26	15	17	15	15	23	22	16	19	20	30	28	29	29	29	19	26	28	28	24	30	27	31	28	4	4	4
	0	2	2018-04-13	29	(no description)	S		0	5	1	2	43	125	127	167	165	8	2	11	7	10	5	29	22	22	15	12	25	16	22	26	16	30	17	32	25	31	28	23	28	28	23	29	27	30	28	4	4	4
	0	2	2018-04-13	22	(no description)	S		0	5	1	1	53	129	132	121	128	13	6	6	11	12	5	26	21	15	18	22	27	19	21	23	26	20	23	23	17	21	20	19	21	25	18	25	26	21	13	4	4	2
	0	2	2018-04-13	23	(no description)	S		0	5	1	1	49	138	140	148	133	9	5	12	10	7	6	29	26	17	17	25	24	18	23	21	20	29	29	24	25	26	22	23	28	22	16	26	23	26	20	4	5	4
	0	2	2018-04-13	25	(no description)	S		0	5	1	1	57	140	130	131	162	8	5	11	13	14	6	23	23	23	22	26	23	21	16	18	24	26	25	22	17	28	24	15	25	29	20	30	28	30	25	4	4	5
	0	1	2018-04-13	23	(no description)	S		0	4	1	1	90	140	169	156	123	19	11	16	14	17	13	31	24	23	16	21	25	23	30	32	23	32	29	26	26	32	22	22	28	24	13	27	21	17	21	1	5	4
	0	2	2018-04-13	21	(no description)	S		0	5	1	1	64	121	134	112	155	16	16	5	13	11	3	24	17	21	24	17	18	17	23	24	17	28	25	21	17	22	12	19	21	27	17	30	28	27	26	3	4	4
	0	1	2018-04-13	22	(no description)	S		0	4	1	1	91	135	128	141	137	22	11	14	17	14	13	31	21	19	16	20	28	23	19	22	18	22	24	24	25	29	21	18	24	22	22	24	25	22	22	2	5	4
	0	2	2018-04-13	25	(no description)	S		0	5	1	1	36	156	158	128	163	12	4	4	5	11	0	31	26	28	19	22	30	24	29	25	22	30	28	31	17	27	15	11	27	30	25	26	30	31	21	4	4	4
	0	1	2018-04-13	21	(no description)	S		0	4	1	1	83	127	153	144	131	17	6	16	17	15	12	26	14	16	20	21	30	24	28	26	20	26	29	25	21	28	19	26	25	22	17	26	21	22	23	3	4	5
	0	2	2018-04-13	25	(no description)	S		0	5	1	1	60	119	132	129	143	12	11	14	7	11	5	26	21	19	19	20	14	26	13	22	18	27	26	23	19	25	17	19	26	25	22	27	26	26	17	3	5	5
	0	1	2018-04-13	24	(no description)	S		0	5	1	1	88	105	132	139	134	18	9	20	16	13	12	22	13	17	15	17	21	19	29	25	13	24	22	19	23	26	21	26	24	22	21	25	21	24	21	2	4	4
	0	2	2018-04-16	22	(no description)	S		0	5	1	1	27	144	113	131	153	6	4	1	4	9	3	32	21	24	21	18	28	15	19	19	17	19	24	21	20	29	22	16	23	28	20	27	27	27	24	4	5	4
	0	2	2018-04-16	25	(no description)	S		0	5	1	1	75	115	129	139	100	15	11	15	8	16	10	24	21	15	14	24	17	18	20	13	21	28	29	25	26	24	19	20	25	20	9	24	19	15	13	2	4	5
	0	1	2018-04-16	23	(no description)	S		0	5	1	1	68	131	135	129	157	16	9	13	12	12	6	27	19	21	22	20	22	12	20	25	24	26	28	14	23	30	18	19	25	27	19	31	29	28	23	2	5	3
	0	1	2018-04-16	21	(no description)	S		0	5	1	1	81	167	171	133	160	17	12	17	10	17	8	32	28	25	28	31	23	20	29	32	29	31	30	20	17	32	16	18	30	27	26	25	31	30	21	2	5	4
	0	1	2018-04-16	28	(no description)	S		0	5	1	1	58	136	145	132	161	13	11	7	9	10	8	25	20	26	19	22	24	19	24	26	20	29	27	23	18	26	20	19	26	27	29	26	26	28	25	2	5	4
	0	1	2018-04-16	25	(no description)	S		0	4	1	1	51	117	143	146	143	10	3	10	11	8	9	25	22	18	12	16	24	22	23	24	22	26	26	25	27	25	22	21	26	25	16	26	25	26	25	4	4	5
	0	2	2018-04-16	22	(no description)	S		0	4	1	1	91	116	139	115	100	16	14	17	18	15	11	23	17	18	15	25	18	20	22	23	25	25	24	18	18	19	19	21	20	16	16	16	21	17	14	3	4	5
	0	2	2018-04-16	27	(no description)	S		0	5	1	1	51	138	133	129	116	8	6	10	8	12	7	30	25	21	16	19	27	28	17	18	23	28	19	21	19	25	21	21	22	19	24	21	20	14	18	5	5	5
	0	2	2018-04-16	21	(no description)	S		0	5	1	1	57	126	151	162	143	17	5	13	7	10	5	29	16	13	19	19	30	17	26	28	20	30	30	30	26	31	17	30	28	21	23	28	27	26	18	3	4	5
	0	2	2018-04-16	28	(no description)	S		0	4	1	1	63	129	146	151	150	16	6	10	11	13	7	26	21	17	17	20	28	21	25	22	26	26	26	26	23	30	22	25	25	26	20	25	30	26	23	3	5	5
	0	1	2018-04-16	23	(no description)	S		0	4	1	1	62	101	106	140	114	14	6	8	14	11	9	22	10	17	14	18	20	14	13	23	18	16	22	25	26	24	24	24	17	21	17	23	21	21	11	2	3	4
	0	1	2018-04-16	19	(no description)	S		0	5	1	1	44	115	115	152	133	12	5	5	7	8	7	29	21	15	15	15	20	9	9	15	23	28	31	27	28	25	21	31	20	19	17	26	22	26	23	4	5	2
	0	2	2018-04-20	22	(no description)	S		0	5	1	1	42	152	148	139	133	10	5	3	4	12	8	31	24	23	23	22	29	22	26	23	23	27	27	25	23	30	17	16	28	26	15	25	25	26	16	4	4	5
	0	1	2018-04-20	24	(no description)	S		0	5	1	1	49	133	133	156	161	12	6	5	9	10	7	28	23	19	18	20	25	15	23	24	20	26	25	24	25	29	25	24	29	28	21	27	29	31	25	2	5	4
	0	2	2018-04-20	29	(no description)	S		0	5	1	1	65	131	151	129	118	13	11	12	8	12	9	28	21	22	18	19	23	23	25	21	22	32	28	24	18	28	16	18	25	22	14	23	21	20	18	3	4	5
	0	1	2018-04-20	22	(no description)	S		0	5	1	1	69	128	142	126	149	15	10	12	12	12	8	27	17	26	16	19	23	17	26	27	25	17	30	16	20	26	18	19	27	25	27	27	24	27	19	2	4	3
	0	1	2018-04-20	22	(no description)	S		0	5	1	1	81	113	138	152	134	18	10	15	18	13	7	26	17	21	13	13	23	18	26	17	23	29	25	24	27	24	18	28	31	21	18	26	26	23	20	2	4	4
	0	1	2018-04-20	22	(no description)	S		0	5	1	1	64	131	138	149	159	16	6	13	12	10	7	29	16	15	23	20	28	20	24	22	19	28	25	22	20	30	26	25	26	26	30	27	28	27	21	2	5	4
	0	2	2018-04-20	22	(no description)	S		0	5	1	1	18	148	143	161	169	7	4	3	2	2	0	28	22	23	25	19	31	20	24	13	22	32	32	27	27	30	22	25	30	30	23	30	31	31	24	4	5	5
	0	1	2018-04-20	21	(no description)	S		0	5	1	1	62	152	148	135	160	13	10	7	10	14	8	29	21	23	22	30	27	21	26	25	22	26	28	21	22	31	16	22	23	28	27	28	30	26	21	1	5	5
	0	1	2018-04-20	18	(no description)	S		0	5	1	1	39	126	137	165	138	9	1	4	11	5	9	26	15	16	21	18	30	19	23	20	22	27	26	28	29	27	27	27	27	24	11	25	29	25	24	4	4	5
	0	2	2018-04-20	22	(no description)	S		0	4	1	1	65	120	121	147	146	15	7	11	12	15	5	23	16	19	14	21	27	18	22	19	19	21	22	24	26	29	20	22	26	22	25	28	24	28	19	4	3	3
	0	2	2018-04-20	23	(no description)	S		0	4	1	1	61	135	156	137	151	12	9	15	8	14	3	26	19	25	20	23	22	25	26	22	27	29	27	22	19	24	22	23	27	27	24	23	30	28	19	2	5	4
	0	1	2018-04-20	21	(no description)	S		0	5	1	1	81	116	137	138	118	19	8	15	14	16	9	24	20	15	15	18	24	22	22	24	19	28	22	23	22	25	18	24	26	21	19	21	22	17	18	2	5	4
	0	2	2018-04-20	21	(no description)	S		0	5	1	1	44	148	151	128	155	8	5	6	11	12	2	27	25	22	21	25	28	14	23	28	28	30	28	13	19	30	18	17	31	23	26	24	31	30	21	5	4	4
	0	2	2018-04-20	21	(no description)	S		0	5	1	1	25	107	118	135	181	9	1	5	5	3	2	22	10	21	17	13	24	19	15	13	13	29	29	18	28	23	20	21	25	32	25	32	31	32	29	2	3	4
	0	2	2018-04-20	23	(no description)	S		0	5	1	1	35	112	130	138	141	9	4	5	4	8	5	22	19	15	15	20	21	23	21	17	20	25	24	22	21	27	23	20	25	26	19	23	27	26	20	5	4	5
	0	1	2018-04-20	28	(no description)	S		0	5	1	1	62	128	123	155	140	11	12	12	11	10	6	25	17	24	18	20	24	11	24	15	28	23	22	24	29	31	25	20	26	25	12	28	29	24	22	4	4	3
	0	2	2018-04-20	22	(no description)	S		0	4	1	1	95	129	98	73	135	19	21	17	15	15	8	19	27	19	17	27	20	26	8	21	10	15	18	11	9	18	9	9	17	26	22	20	26	24	17	3	3	4
	0	1	2018-04-20	22	(no description)	S		0	4	1	1	100	100	120	127	126	25	11	18	18	14	14	18	21	13	14	17	17	20	21	21	19	18	21	19	20	26	19	19	24	17	17	23	26	20	23	2	3	4
	0	2	2018-04-23	23	(no description)	S		0	5	1	1	66	125	160	148	134	14	6	12	14	13	7	26	20	13	12	29	25	22	27	31	21	32	27	24	13	27	26	28	30	20	19	26	26	22	21	3	5	5
	0	1	2018-04-23	21	(no description)	S		0	5	1	1	48	135	162	161	165	15	2	10	8	9	4	27	17	20	19	22	30	28	28	26	19	31	30	26	25	32	27	24	27	29	21	30	30	31	24	3	4	5
	0	1	2018-04-23	22	(no description)	S		0	5	1	1	28	150	156	147	173	8	3	6	4	5	2	30	23	23	22	25	27	24	27	25	21	32	27	23	24	32	25	18	25	30	25	29	31	31	27	3	5	5
	0	1	2018-04-23	29	(no description)	S		0	5	1	1	45	146	155	149	155	10	5	7	7	12	4	31	23	22	20	21	29	24	27	27	21	29	27	27	22	31	22	21	26	28	20	27	28	29	23	4	5	5
	0	1	2018-04-23	24	(no description)	S		0	5	1	1	63	116	116	140	142	15	5	11	15	10	7	25	24	17	16	13	21	12	18	23	17	20	26	24	19	27	21	22	27	26	20	24	25	24	23	2	3	2
	0	1	2018-04-23	21	(no description)	S		0	5	1	1	77	121	139	141	130	20	13	15	8	12	9	24	22	22	17	14	22	11	29	24	22	28	25	24	26	24	20	23	24	24	17	21	23	22	23	2	4	2
	0	2	2018-04-23	22	(no description)	S		0	5	1	1	64	155	154	133	132	10	9	10	12	17	6	30	28	21	19	28	29	21	23	31	22	32	25	25	24	27	14	20	23	26	14	24	29	25	14	4	4	3
	0	1	2018-04-23	21	(no description)	S		0	5	1	1	8	176	152	172	188	0	0	0	4	4	0	32	28	32	28	24	32	8	28	24	32	32	28	32	24	32	32	20	32	32	28	32	32	32	32	5	5	5
	0	1	2018-04-23	23	(no description)	S		0	5	1	1	74	139	132	142	136	17	9	11	14	15	8	24	18	19	24	27	27	12	21	23	20	28	28	24	17	28	22	23	28	21	24	25	27	22	17	2	4	3
	0	2	2018-04-23	21	(no description)	S		0	4	1	1	49	139	144	146	151	14	4	7	10	11	3	29	21	22	16	27	24	21	23	20	23	30	27	24	22	26	25	23	26	26	27	26	25	24	23	2	5	4
	0	2	2018-04-23	22	(no description)	S		0	5	1	1	53	129	127	133	138	11	8	8	8	11	7	25	23	21	18	18	24	18	23	21	20	24	21	22	24	26	21	16	24	26	19	23	24	26	20	4	4	4
	0	1	2018-04-23	23	(no description)	S		0	5	1	1	81	136	137	143	125	18	11	11	18	14	9	30	25	13	17	23	28	20	19	24	24	22	28	19	19	29	20	25	31	23	17	23	23	22	17	4	5	4
	0	1	2018-04-23	24	(no description)	S		0	4	1	1	64	125	125	135	130	11	6	8	12	18	9	28	22	20	15	19	21	18	20	22	22	22	21	23	21	28	21	18	24	25	16	23	24	20	22	2	5	4
	0	2	2018-04-23	24	(no description)	S		0	5	1	1	109	142	167	131	104	22	17	23	19	19	9	30	26	19	22	20	25	31	29	31	21	29	26	23	10	30	14	27	27	18	14	20	20	16	16	2	5	5
	0	2	2018-04-23	22	(no description)	S		0	5	1	1	47	160	134	151	148	10	5	9	5	12	6	31	24	22	26	29	28	21	19	22	16	30	26	28	24	29	21	23	26	27	17	27	30	27	20	4	5	4
	0	1	2018-04-23	51	(no description)	S		0	5	1	1	36	144	165	144	140	4	6	3	7	14	2	29	22	24	21	22	26	29	29	24	27	24	32	27	26	30	15	19	27	28	17	27	28	25	15	4	5	5
	0	2	2018-04-23	26	(no description)	S		0	5	1	1	65	110	130	143	120	10	8	10	10	18	9	25	17	17	15	18	18	20	18	22	20	24	26	26	23	28	19	25	22	24	15	22	22	23	14	4	4	4
	0	1	2018-05-04	21	(no description)	S		0	5	1	1	66	131	137	149	155	20	6	9	12	10	9	29	18	22	23	11	28	23	25	21	15	24	29	27	25	30	22	20	25	26	20	27	30	26	26	2	4	5
	0	2	2018-05-04	23	(no description)	S		0	5	1	1	56	138	147	130	153	16	6	10	8	12	4	27	26	20	22	20	23	24	22	23	20	32	26	23	18	26	17	23	23	27	23	26	29	28	20	2	5	5
	0	1	2018-05-04	24	(no description)	S		0	5	1	1	53	140	154	175	142	10	0	4	17	16	6	32	21	20	22	15	30	29	25	25	24	25	26	31	27	32	27	29	29	28	15	28	24	23	24	4	5	5
	0	1	2018-05-04	24	(no description)	S		0	4	1	1	50	151	141	157	148	12	7	9	9	9	4	30	22	24	25	20	30	15	22	23	27	29	25	27	29	29	21	23	28	25	20	27	30	29	17	3	5	4
	0	2	2018-05-04	27	(no description)	S		0	5	1	1	16	160	166	160	175	4	1	4	4	3	0	32	28	26	22	22	30	26	25	29	27	32	27	25	28	32	20	25	30	32	19	31	31	32	30	4	5	5
	0	2	2018-05-04	24	(no description)	S		0	5	1	1	77	114	125	156	134	16	4	16	21	11	9	24	17	16	15	19	23	16	22	20	19	24	24	24	25	26	23	28	30	20	18	25	27	22	22	3	4	4
	0	2	2018-05-04	24	(no description)	S		0	5	1	1	34	137	145	161	161	12	2	4	6	8	2	27	22	20	18	21	29	23	28	23	19	29	23	27	25	30	23	25	31	30	20	29	29	29	24	3	5	5
	0	2	2018-05-04	22	(no description)	S		0	5	1	1	103	129	132	126	121	20	15	20	18	18	12	25	21	22	25	23	13	18	16	23	23	24	28	16	21	23	16	20	30	17	17	23	25	22	17	2	5	4
	0	2	2018-05-04	32	(no description)	S		0	5	1	1	10	157	148	176	179	1	0	1	5	3	0	31	30	25	19	24	28	15	30	21	25	31	26	29	30	32	28	30	27	31	24	31	32	32	29	5	5	3
	0	1	2018-05-04	22	(no description)	S		0	5	1	1	32	134	140	151	167	7	5	4	7	7	2	29	21	21	22	19	22	12	23	24	25	31	25	26	30	28	24	18	25	27	24	28	30	31	27	4	5	4
	0	2	2018-05-04	24	(no description)	S		0	5	1	1	87	104	129	141	156	19	15	15	15	14	9	24	13	14	18	13	22	22	20	21	16	25	25	25	24	27	20	19	26	23	25	25	30	29	24	3	3	5
	0	1	2018-05-04	24	(no description)	S		0	4	1	1	69	141	144	146	148	19	6	10	11	15	8	29	23	17	22	23	27	21	25	22	23	25	28	24	24	28	21	23	26	25	16	29	28	25	25	2	5	4
	0	1	2018-05-04	25	(no description)	S		0	5	1	1	100	97	136	147	140	23	13	20	21	11	12	27	11	16	14	5	24	23	24	30	18	16	25	20	30	30	16	20	31	22	15	26	29	22	26	2	4	5
	0	1	2018-05-04	25	(no description)	S		0	5	1	1	47	153	155	166	176	18	2	10	11	5	1	32	20	26	27	23	25	15	21	27	28	32	32	21	32	31	21	30	31	26	29	31	31	32	27	1	5	5
	0	2	2018-05-04	23	(no description)	S		0	5	1	1	51	136	148	137	136	10	9	9	4	12	7	25	22	20	23	19	27	25	22	24	21	26	30	24	19	26	16	25	27	23	18	24	30	24	17	4	5	5
	0	2	2018-05-04	24	(no description)	S		0	5	1	1	62	103	134	125	140	11	11	10	15	11	4	20	12	11	21	22	17	22	19	16	20	27	30	27	21	22	14	15	26	25	21	25	26	27	16	2	3	4
	0	2	2018-05-04	25	(no description)	S		0	5	1	1	32	155	143	148	143	8	3	4	6	7	4	32	26	25	22	25	25	18	21	21	27	28	28	29	22	30	21	20	26	26	16	26	28	25	22	4	5	4
	0	2	2018-05-04	22	(no description)	S		0	5	1	1	80	138	127	128	115	17	11	12	14	14	12	29	19	16	19	25	30	23	22	20	15	26	21	24	22	30	16	13	23	21	15	20	20	22	17	4	5	5
	0	1	2018-05-04	22	(no description)	S		0	5	1	1	64	111	111	152	164	19	10	9	10	9	7	28	14	15	16	16	22	10	23	17	16	22	23	24	26	29	27	23	23	27	26	28	29	28	26	2	4	3
	0	1	2018-05-04	23	(no description)	S		0	5	1	1	27	156	173	173	171	12	6	2	1	6	0	32	25	29	21	19	30	28	29	27	26	32	31	32	26	32	29	22	32	32	22	31	31	32	23	2	5	5
	0	2	2018-05-07	23	(no description)	S		0	5	1	1	39	136	132	157	138	9	5	4	7	10	4	31	23	19	15	24	24	18	23	24	18	26	23	26	26	30	19	28	28	25	19	25	24	25	20	3	5	4
	0	1	2018-05-07	24	(no description)	S		0	5	1	1	55	161	152	154	145	12	8	7	7	15	6	32	22	25	23	28	31	22	27	26	20	30	27	25	27	32	19	23	28	27	11	29	31	28	19	4	5	5
	0	1	2018-05-07	25	(no description)	S		0	4	1	1	72	98	98	144	125	17	8	9	15	14	9	23	17	8	14	15	21	11	17	19	18	15	18	24	26	26	22	18	28	19	16	25	22	23	20	2	4	2
	0	1	2018-05-07	23	(no description)	S		0	5	1	1	70	124	135	119	141	14	11	12	7	14	12	27	18	21	20	17	21	19	23	24	22	20	27	21	20	27	15	15	21	25	19	24	25	27	21	3	5	4
	0	2	2018-05-07	22	(no description)	S		0	5	1	1	112	63	108	108	130	24	11	21	26	18	12	19	11	9	11	9	4	23	5	15	15	25	25	7	19	24	20	20	18	21	15	26	18	24	26	2	2	5
	0	1	2018-05-07	23	(no description)	S		0	5	1	1	65	159	128	124	140	14	10	6	16	11	8	27	28	24	22	30	28	19	24	20	20	20	25	22	20	24	18	16	24	25	21	24	25	25	20	2	5	4
	0	1	2018-05-07	23	(no description)	S		0	5	1	1	76	110	148	150	111	18	3	14	17	14	10	27	17	17	12	11	26	29	22	22	21	27	27	25	23	25	28	26	23	21	10	24	20	19	17	1	4	5
	0	2	2018-05-07	23	(no description)	S		0	5	1	1	72	108	140	155	133	15	10	12	20	9	6	26	15	15	18	14	20	12	18	26	23	30	31	22	27	32	24	23	27	26	12	25	23	23	24	4	4	5
	0	2	2018-05-07	25	(no description)	S		0	4	1	1	69	107	123	106	129	7	13	10	14	16	9	19	15	13	13	24	23	25	22	13	16	29	18	21	19	22	17	8	19	22	21	26	27	21	12	4	4	4
	0	1	2018-05-07	23	(no description)	S		0	5	1	1	62	133	117	132	142	11	9	11	13	11	7	26	24	20	20	18	25	14	11	21	21	28	22	23	21	27	22	16	23	22	20	26	27	27	20	3	5	4
	0	1	2018-05-07	22	(no description)	S		0	5	1	1	85	92	115	153	151	17	9	14	18	14	13	22	10	16	14	16	14	14	17	20	15	26	23	23	28	28	26	20	28	24	21	27	23	31	25	4	3	3
	0	1	2018-05-07	26	(no description)	S		0	5	1	1	63	136	159	142	154	11	10	9	7	14	12	30	18	23	19	18	28	28	25	30	21	29	26	22	29	32	17	15	27	28	18	31	26	28	23	2	5	5
	0	1	2018-05-07	22	(no description)	S		0	5	1	1	72	132	127	126	130	14	10	10	14	14	10	26	23	20	21	18	24	21	23	21	19	22	21	24	20	25	15	19	23	25	16	23	27	24	15	2	4	4
	0	1	2018-05-07	22	(no description)	S		0	5	1	1	86	118	131	131	164	20	9	14	21	14	8	19	18	16	19	20	26	21	27	14	20	24	25	25	24	21	21	16	24	26	31	23	30	26	28	2	3	5
	0	1	2018-05-07	23	(no description)	S		0	4	1	1	105	131	167	144	143	26	9	20	25	17	8	25	15	14	26	30	21	31	28	28	19	31	30	23	24	28	23	20	26	22	18	30	28	24	21	1	3	5
	0	1	2018-05-07	48	(no description)	S		0	5	1	1	32	119	138	143	156	4	4	6	8	8	2	25	18	20	13	19	24	20	26	21	20	24	27	24	21	28	21	22	27	26	25	28	27	25	25	5	4	4
	0	1	2018-05-07	27	(no description)	S		0	5	1	1	41	115	120	141	137	8	5	3	6	13	6	26	15	23	18	12	21	12	21	18	17	25	27	21	23	28	21	18	30	25	20	26	24	24	18	4	5	4
	0	1	2018-05-07	22	(no description)	S		0	5	1	1	45	133	135	144	141	10	3	7	9	10	6	27	23	17	18	22	26	22	24	19	18	27	25	24	23	30	20	21	26	25	17	27	27	25	20	4	4	5
	0	1	2018-05-07	22	(no description)	S		0	5	1	1	76	113	113	147	130	18	6	12	15	13	12	25	20	20	12	14	22	14	17	19	13	23	27	24	25	24	22	25	27	21	16	22	24	24	23	2	4	3
	0	2	2018-05-07	23	(no description)	S		0	5	1	1	92	107	131	136	119	17	10	13	18	22	12	26	18	14	10	15	24	20	22	18	20	25	26	27	26	22	19	17	25	16	13	23	26	20	21	3	5	4
	0	1	2018-05-11	23	(no description)	S		0	4	1	1	90	112	131	138	129	18	11	17	21	13	10	27	15	17	15	13	25	18	26	22	17	27	21	23	22	26	20	22	25	22	16	23	25	21	22	2	4	4
	0	1	2018-05-11	24	(no description)	S		0	5	1	1	41	139	130	147	161	8	8	8	5	9	3	30	21	20	20	22	26	23	13	26	20	24	24	22	24	30	25	19	27	27	24	27	30	31	22	4	5	4
	0	1	2018-05-11	22	(no description)	S		0	5	1	1	34	131	161	140	172	10	6	6	5	5	2	29	18	25	21	13	25	28	25	25	23	32	28	22	24	32	19	17	26	31	25	30	31	31	24	4	5	5
	0	1	2018-05-11	24	(no description)	S		0	5	1	1	67	138	136	141	144	20	7	13	9	10	8	27	26	18	19	24	24	15	15	26	20	30	30	23	26	27	17	22	26	26	13	26	30	24	25	1	5	4
	0	1	2018-05-11	21	(no description)	S		0	5	1	1	36	145	141	162	152	8	4	6	6	8	4	32	29	24	17	19	24	23	24	18	24	28	24	25	27	31	24	26	29	24	19	29	26	30	24	4	5	4
	0	2	2018-05-11	23	(no description)	S		0	5	1	1	75	141	159	138	153	18	8	8	16	16	9	22	22	21	23	28	25	27	22	25	25	32	28	22	26	27	16	22	25	25	22	28	29	26	23	4	2	5
	0	1	2018-05-11	23	(no description)	S		0	5	1	1	53	117	132	127	146	11	9	8	10	9	6	24	15	20	18	17	23	18	23	20	23	24	24	23	19	28	20	16	21	25	22	26	25	25	23	3	4	4
	0	1	2018-05-11	26	(no description)	S		0	5	1	1	48	141	142	128	140	7	8	6	6	14	7	27	19	26	24	17	28	24	12	23	26	27	30	22	21	23	14	21	27	25	21	24	28	25	17	4	5	4
	0	1	2018-05-11	23	(no description)	S		0	5	1	1	80	106	122	159	131	18	5	16	16	17	8	21	8	13	19	24	21	18	21	18	19	20	26	29	26	29	25	22	28	24	19	26	24	21	17	2	4	3
	0	2	2018-05-11	23	(no description)	S		0	5	1	1	50	144	109	127	141	8	8	6	9	11	8	28	23	23	21	22	27	10	17	12	22	23	25	21	18	28	19	20	21	26	21	24	26	27	17	4	5	2
	0	2	2018-05-11	27	(no description)	S		0	5	1	1	50	157	170	151	163	14	8	10	5	8	5	31	22	28	26	20	30	28	27	30	26	29	30	24	27	29	20	25	26	27	29	29	28	31	19	2	5	5
	0	2	2018-05-11	21	(no description)	S		0	5	1	1	71	123	123	135	122	13	8	15	11	16	8	24	19	20	16	23	21	20	19	17	16	24	27	23	19	24	22	21	26	21	12	21	27	24	17	2	4	4
	0	1	2018-05-11	24	(no description)	S		0	4	1	1	82	112	130	161	144	21	7	16	19	8	11	26	14	13	20	17	22	15	20	22	21	25	27	25	27	30	23	29	27	23	18	26	28	24	25	2	4	4
	0	2	2018-05-11	22	(no description)	S		0	5	1	1	65	136	152	142	134	14	6	9	8	18	10	26	17	19	21	24	29	24	25	24	22	30	27	19	21	26	23	28	25	25	15	26	27	25	16	4	4	5
	0	1	2018-05-11	28	(no description)	S		0	4	1	1	54	123	129	135	142	10	10	8	10	8	8	24	22	21	16	16	24	17	23	22	21	24	22	23	22	25	23	19	23	25	19	24	26	24	24	4	4	4
	0	1	2018-05-11	24	(no description)	S		0	4	1	1	72	122	138	151	128	17	10	13	11	14	7	27	18	18	15	19	25	19	28	23	12	29	27	29	29	29	19	18	27	22	16	25	21	25	19	2	4	4
	0	1	2018-05-11	22	(no description)	S		0	5	1	1	55	144	137	154	157	19	3	5	10	11	7	32	19	19	19	23	32	18	24	29	17	22	27	29	24	32	21	20	28	30	18	31	28	27	23	2	5	4
	0	1	2018-05-11	23	(no description)	S		0	4	1	1	71	96	151	156	128	17	3	16	21	4	10	23	13	19	12	13	16	23	25	21	22	30	30	29	25	26	21	27	28	25	17	24	22	20	20	2	4	5
	0	1	2018-05-11	38	(no description)	S		0	5	1	1	87	104	144	135	164	17	16	17	11	14	12	23	16	17	17	15	16	15	23	23	24	28	31	23	24	25	15	20	28	24	30	27	29	30	24	2	5	4
	0	2	2018-05-14	21	(no description)	S		0	4	1	1	76	111	109	126	114	13	14	9	10	21	9	24	12	18	15	18	24	21	14	24	13	21	16	22	19	25	13	24	23	19	20	21	20	18	16	4	4	4
	0	1	2018-05-14	23	(no description)	S		0	5	1	1	57	127	153	169	119	11	2	12	14	9	9	27	22	10	20	24	24	16	26	27	27	28	29	28	28	28	29	25	31	22	8	23	27	21	18	4	4	4
	0	2	2018-05-14	22	(no description)	S		0	5	1	1	61	121	123	154	132	12	7	11	10	13	8	25	24	16	16	17	23	14	22	18	19	25	25	24	23	29	25	26	27	23	19	21	23	24	22	3	4	3
	0	2	2018-05-14	23	(no description)	S		0	5	1	1	51	140	139	155	133	11	3	12	12	7	6	31	23	18	21	20	27	21	19	24	21	31	23	21	30	30	21	26	27	23	17	27	22	24	20	4	5	4
	0	2	2018-05-14	22	(no description)	S		0	5	1	1	57	141	136	137	142	9	10	9	12	12	5	26	24	24	20	22	25	18	24	22	23	24	25	22	22	27	18	24	24	26	21	23	25	25	22	4	4	4
	0	1	2018-05-14	24	(no description)	S		0	5	1	1	68	123	136	142	130	18	6	13	12	10	9	27	20	19	20	18	19	17	26	20	20	27	26	23	22	26	19	28	24	21	14	26	25	22	22	2	5	5
	0	1	2018-05-14	23	(no description)	S		0	5	1	1	45	115	128	150	134	6	5	6	12	12	4	24	17	16	18	18	22	18	20	18	21	24	27	18	27	28	24	26	27	24	18	28	22	20	22	4	4	4
	0	2	2018-05-14	25	(no description)	S		0	5	1	1	28	122	170	160	171	11	2	2	3	7	3	31	13	23	12	17	26	29	25	26	27	32	31	32	25	30	15	26	32	30	27	31	26	31	26	3	4	5
	0	2	2018-05-14	24	(no description)	S		0	5	1	1	123	119	144	130	101	18	17	30	20	23	15	23	22	21	12	26	15	25	21	22	14	32	30	18	23	27	18	25	19	20	11	22	13	12	23	4	5	4
	0	2	2018-05-14	22	(no description)	S		0	5	1	1	63	126	152	140	136	14	15	7	12	10	5	29	16	22	19	18	22	23	27	21	21	29	31	24	25	25	23	23	20	26	12	26	27	24	21	3	5	5
	0	2	2018-05-14	30	(no description)	S		0	5	2	1	32	129	126	153	168	8	4	6	6	5	3	25	22	20	18	21	23	16	21	16	25	24	24	23	29	30	23	20	28	30	26	31	30	29	22	4	5	4
	0	1	2018-05-14	25	(no description)	S		0	5	1	1	53	132	136	151	155	14	6	7	10	9	7	29	16	21	20	18	28	17	26	21	20	27	25	24	25	32	27	21	22	25	22	30	30	25	23	2	4	4
	0	1	2018-05-14	25	(no description)	S		0	5	1	1	31	129	141	173	157	10	1	9	8	2	1	28	21	15	16	22	27	28	19	15	21	31	27	31	30	32	27	25	28	25	19	31	27	27	28	4	3	5
	0	1	2018-05-18	23	(no description)	S		0	5	1	1	72	146	122	150	141	17	7	11	13	15	9	30	22	18	20	25	31	15	24	26	13	19	25	29	24	29	25	18	25	24	22	25	25	25	20	2	5	4
	0	1	2018-05-18	21	(no description)	S		0	5	1	1	70	88	103	112	126	13	9	10	17	14	7	18	10	19	15	13	13	22	12	10	13	29	17	21	21	23	14	15	18	24	18	23	23	16	22	2	3	4
	0	2	2018-05-18	21	(no description)	S		0	5	1	1	37	131	115	145	173	13	2	5	7	7	3	27	24	22	18	24	16	11	11	24	17	27	25	20	23	27	23	23	29	31	21	29	30	30	32	2	4	4
	0	1	2018-05-18	23	(no description)	S		0	5	1	1	70	110	118	131	144	15	11	9	11	14	10	23	20	18	12	14	23	20	21	19	17	19	22	23	19	27	16	20	26	23	20	29	27	24	21	3	3	4
	0	2	2018-05-18	25	(no description)	S		0	5	1	1	50	135	135	136	150	14	8	8	6	11	3	26	18	23	21	21	26	14	23	23	23	26	26	18	23	28	21	23	23	27	19	28	27	26	23	3	4	4
	0	1	2018-05-18	22	(no description)	S		0	5	1	1	72	141	138	123	136	12	12	14	11	15	8	28	21	23	19	25	25	19	25	23	21	24	26	23	18	28	16	16	22	23	19	26	24	24	20	4	5	4
	0	1	2018-05-18	22	(no description)	S		0	5	1	1	28	150	160	145	146	8	4	5	3	7	1	29	26	22	21	23	29	28	24	24	27	28	29	23	19	32	21	24	26	28	20	25	25	26	22	4	5	5
	0	1	2018-05-18	24	(no description)	S		0	5	1	1	81	134	150	160	161	20	9	14	17	13	8	25	15	24	26	23	21	26	28	25	20	26	25	19	31	32	25	22	31	28	21	28	31	26	27	2	3	5
Middle Name	Birthdate	Sex	Test Date	Age	Test Description	Form (R or S)	Rater Name	Rater Gender	A	B	C	N	E	O	A	C	N1	N2	N3	N4	N5	N6	E1	E2	E3	E4	E5	E6	O1	O2	O3	O4	O5	O6	A1	A2	A3	A4	A5	A6	C1	C2	C3	C4	C5	C6	1	2	3
	0	2	43377	22	(no description)	S		0	4	1	1	60	116	130	138	140	14	9	10	12	8	7	24	22	16	17	14	23	23	24	20	17	24	22	23	26	24	22	21	22	24	23	23	23	24	23	4	4	5
	0	2	43377	24	(no description)	S		0	5	1	1	74	129	117	140	127	16	13	14	12	10	9	25	23	25	18	14	24	15	15	13	17	31	26	25	21	29	16	22	27	25	13	27	25	23	14	4	5	5
	0	2	43377	23	(no description)	S		0	5	1	1	60	135	128	133	145	13	10	6	10	11	10	26	18	23	22	23	23	21	17	21	22	25	22	21	21	27	16	22	26	27	21	29	27	25	16	4	5	4
	0	2	43377	21	(no description)	S		0	5	1	1	44	142	144	163	156	11	4	6	8	9	6	30	27	17	19	23	26	18	24	24	20	28	30	31	26	29	21	28	28	25	22	29	29	27	24	4	5	5
	0	2	43377	24	(no description)	S		0	5	1	1	6	174	162	179	188	2	0	4	0	0	0	32	32	32	24	26	28	24	26	20	28	32	32	32	28	32	28	28	31	32	32	32	32	32	28	5	5	5
	0	2	43377	28	(no description)	S		0	5	1	1	53	150	136	160	172	17	4	13	7	9	3	30	31	21	19	22	27	16	21	26	22	27	24	26	25	30	25	25	29	31	24	28	31	32	26	2	5	4
	0	2	43377	22	(no description)	S		0	4	1	1	51	143	151	137	151	12	9	9	7	8	6	27	22	24	22	24	24	22	29	23	23	28	26	24	21	25	19	23	25	27	18	26	30	27	23	4	4	4
	0	1	43377	22	(no description)	S		0	5	1	1	29	149	157	168	173	11	3	5	3	5	2	30	20	23	22	25	29	18	29	28	27	28	27	25	28	32	28	28	27	30	26	30	31	32	24	3	5	5
	0	1	43377	21	(no description)	S		0	5	1	1	65	145	120	155	147	12	6	13	10	10	14	29	28	21	20	18	29	11	26	20	19	20	24	24	28	29	26	22	26	23	20	29	28	26	21	4	5	3
	0	2	43377	25	(no description)	S		0	5	1	1	74	120	142	130	118	17	11	15	10	15	6	24	21	17	20	22	16	19	26	21	26	24	26	19	19	23	21	23	25	23	14	24	22	19	16	3	4	4
	0	2	43377	25	(no description)	S		0	5	1	1	45	121	144	137	140	12	5	8	6	9	5	24	22	19	21	13	22	24	23	20	27	23	27	20	23	28	22	14	30	24	20	23	21	29	23	2	4	4
	0	2	43377	22	(no description)	S		0	5	1	1	46	142	146	134	153	10	6	11	8	10	1	25	22	25	22	20	28	17	28	21	23	30	27	19	20	24	19	26	26	24	24	28	29	27	21	3	5	5
	0	2	43377	22	(no description)	S		0	4	1	1	83	112	131	132	145	20	8	17	14	10	14	30	16	21	13	19	13	20	18	26	15	26	26	17	20	32	17	18	28	23	22	28	27	22	23	2	5	5
	0	2	43377	22	(no description)	S		0	5	1	1	55	151	155	127	131	14	11	9	5	12	4	28	31	25	20	26	21	23	25	23	25	29	30	23	18	26	20	16	24	25	15	24	25	24	18	3	5	4
	0	1	43377	25	(no description)	S		0	5	1	1	23	147	103	138	184	10	2	2	4	5	0	28	29	30	28	10	22	2	14	16	16	25	30	31	26	29	9	14	29	32	25	32	32	32	31	2	4	2
	0	1	43377	20	(no description)	S		0	5	1	1	47	130	132	145	154	13	5	3	7	12	7	26	23	23	19	15	24	17	21	22	21	25	26	24	29	27	21	19	25	26	24	26	27	30	21	3	4	3
	0	2	43377	23	(no description)	S		0	5	1	1	23	158	143	154	165	9	5	2	2	2	3	32	30	25	21	23	27	21	23	23	22	28	26	27	22	31	20	26	28	31	21	29	28	28	28	4	5	5
	0	2	43377	21	(no description)	S		0	5	1	1	75	139	134	149	143	19	8	12	17	11	8	30	20	17	20	23	29	23	26	19	17	26	23	24	25	28	25	22	25	23	23	26	28	23	20	2	5	4
	0	2	43377	21	(no description)	S		0	5	1	1	29	146	118	150	152	7	7	2	3	9	1	30	22	27	22	18	27	16	18	20	17	25	22	28	24	32	20	21	25	27	23	28	28	29	17	3	5	4
	0	1	43377	17	(no description)	S		0	5	1	1	56	140	142	138	141	16	6	7	9	11	7	28	25	21	20	21	25	20	24	24	23	25	26	22	19	29	21	22	25	26	17	24	27	27	20	3	5	5
	0	1	43384	22	(no description)	S		0	5	1	1	66	136	158	142	150	15	13	9	10	15	4	28	20	22	19	21	26	27	23	28	20	30	30	23	20	30	17	23	29	25	19	28	29	26	23	2	5	4
	0	2	43384	23	(no description)	S		0	4	1	1	60	121	126	138	132	13	8	11	9	13	6	25	21	21	15	17	22	19	18	19	19	26	25	22	21	25	20	24	26	22	19	24	24	23	20	4	4	4
	0	2	43384	23	(no description)	S		0	5	1	1	54	130	137	162	140	9	7	8	11	11	8	29	18	17	18	22	26	22	21	23	20	24	27	25	25	30	24	28	30	24	20	27	24	27	18	4	5	5
	0	2	43384	20	(no description)	S		0	5	1	1	49	132	140	140	138	16	7	5	8	8	5	26	20	23	18	21	24	23	26	24	17	28	22	22	24	29	21	22	22	25	21	23	25	25	19	2	4	5
	0	2	43384	22	(no description)	S		0	5	1	1	60	133	155	155	133	15	6	9	12	11	7	30	22	17	15	24	25	26	24	23	22	30	30	24	25	29	21	28	28	25	14	29	26	22	17	2	5	5
	0	1	43384	24	(no description)	S		0	4	1	1	50	150	152	138	134	10	8	6	7	12	7	28	27	22	23	21	29	24	25	25	25	25	28	25	17	29	22	17	28	23	21	26	24	27	13	3	5	5
	0	1	43384	23	(no description)	S		0	5	1	1	59	133	121	147	140	11	6	12	13	9	8	29	25	20	19	18	22	18	19	20	18	24	22	24	20	29	25	22	27	27	18	24	28	26	17	4	4	5
	0	1	43384	22	(no description)	S		0	5	1	1	29	168	171	153	145	4	4	3	4	11	3	32	30	23	24	27	32	26	26	31	28	30	30	27	27	32	19	22	26	26	19	29	25	26	20	5	5	4
	0	2	43384	22	(no description)	S		0	5	1	1	58	136	136	128	124	14	6	9	8	16	5	27	23	22	19	24	21	22	19	23	20	28	24	23	18	27	19	18	23	25	10	24	24	24	17	4	4	5
	0	2	43384	23	(no description)	S		0	5	1	1	60	127	154	145	158	15	11	9	5	10	10	28	22	16	15	23	23	18	28	31	19	31	27	22	25	31	19	20	28	28	23	28	28	29	22	3	4	5
	0	1	43384	21	(no description)	S		0	5	1	1	21	156	147	177	173	7	4	2	2	6	0	31	24	26	25	19	31	15	22	26	22	31	31	29	29	32	26	29	32	31	22	30	32	32	26	3	5	3
	0	2	43384	20	(no description)	S		0	5	1	1	13	132	145	179	172	7	0	2	2	1	1	29	25	26	16	14	22	18	25	15	29	32	26	32	30	32	31	26	28	31	22	29	30	31	29	4	5	5
	0	2	43384	22	(no description)	S		0	5	1	1	48	128	141	135	153	13	5	6	13	7	4	27	18	19	16	23	25	19	23	22	21	29	27	20	24	30	20	15	26	27	23	23	27	29	24	4	4	5
	0	2	43384	26	(no description)	S		0	5	1	1	50	150	153	164	162	13	8	9	8	6	6	30	27	24	21	19	29	15	28	30	23	27	30	26	27	31	23	26	31	29	20	26	30	29	28	4	5	5
	0	1	43384	21	(no description)	S		0	5	1	1	51	141	134	165	147	16	5	11	7	10	2	31	28	22	23	11	26	17	21	28	19	24	25	28	25	28	28	27	29	29	21	27	21	26	23	3	5	4
	0	1	43384	24	(no description)	S		0	5	1	1	51	119	138	152	160	15	6	6	8	12	4	26	21	18	18	10	26	18	20	21	24	26	29	30	23	31	19	21	28	28	20	29	28	27	28	3	5	4
	0	2	43384	31	(no description)	S		0	5	1	1	54	129	138	146	159	13	5	6	12	13	5	30	22	18	15	19	25	15	26	21	23	24	29	22	24	29	21	23	27	28	23	27	28	28	25	3	5	4
	0	2	43384	26	(no description)	S		0	5	1	1	41	137	135	163	148	6	1	7	12	11	4	30	22	20	16	24	25	20	14	21	24	31	25	24	32	27	25	28	27	25	23	24	27	27	22	5	4	4
	0	1	43384	23	(no description)	S		0	5	1	1	50	127	119	115	151	9	10	6	9	13	3	26	14	19	22	18	28	12	22	22	15	23	25	18	15	28	17	16	21	25	22	28	25	29	22	4	5	3
	0	1	43391	23	(no description)	S		0	5	1	1	22	158	151	173	167	3	0	1	5	13	0	32	26	23	22	23	32	21	18	28	27	25	32	29	25	32	32	27	28	31	22	30	31	29	24	5	5	5
	0	1	43391	27	(no description)	S		0	5	1	1	17	162	167	175	174	8	0	0	7	2	0	30	29	22	26	26	29	31	31	20	27	28	30	32	25	32	32	24	30	30	20	31	31	32	30	3	4	5
	0	2	43391	30	(no description)	S		0	5	1	1	48	140	152	144	146	8	6	9	12	8	5	28	22	21	18	24	27	27	23	22	23	29	28	26	20	28	26	17	27	27	18	27	27	26	21	4	4	5
	0	2	43391	23	(no description)	S		0	5	1	1	82	139	150	149	149	18	10	14	14	14	12	32	20	21	19	21	26	19	26	26	21	29	29	24	23	30	22	26	24	27	19	26	28	24	25	3	5	4
	0	1	43391	23	(no description)	S		0	5	1	1	34	138	135	161	147	13	3	4	9	3	2	29	21	21	20	26	21	20	22	19	19	25	30	22	25	30	28	27	29	25	14	28	27	26	27	2	5	3
	0	2	43391	29	(no description)	S		0	5	1	1	43	152	143	160	169	9	6	5	8	10	5	32	21	24	18	29	28	12	29	21	24	29	28	31	27	31	18	25	28	31	27	30	30	30	21	4	5	4
	0	1	43391	23	(no description)	S		0	5	1	1	31	159	146	170	167	10	0	11	6	3	1	32	31	21	18	29	28	19	18	28	22	29	30	28	30	31	27	23	31	30	24	30	30	29	24	4	5	4
	0	2	43391	21	(no description)	S		0	5	1	1	74	135	156	137	141	20	12	7	10	16	9	28	23	20	17	23	24	28	23	25	25	25	30	20	22	29	17	21	28	24	20	25	28	25	19	2	4	5
	0	2	43391	22	(no description)	S		0	5	1	1	71	157	122	138	147	14	13	12	10	15	7	29	27	25	26	21	29	13	20	25	20	22	22	24	23	28	17	22	24	24	22	26	29	24	22	4	5	3
	0	2	43391	22	(no description)	S		0	5	1	1	19	148	157	168	171	3	3	2	3	7	1	30	27	24	16	24	27	22	22	27	24	32	30	29	26	30	26	27	30	32	20	29	31	32	27	5	5	5
	0	1	43391	27	(no description)	S		0	5	1	1	15	140	142	160	158	4	2	1	2	4	2	30	21	25	17	19	28	26	19	19	23	28	27	31	27	31	26	19	26	32	19	27	27	32	21	4	5	5
	0	1	43391	21	(no description)	S		0	5	1	1	70	82	107	125	150	22	5	12	14	8	9	15	15	12	15	14	11	13	19	18	18	16	23	17	16	21	23	26	22	25	19	26	25	26	29	3	3	3
	0	1	43391	23	(no description)	S		0	5	1	1	66	120	148	152	146	20	3	10	10	12	11	22	19	18	18	21	22	23	26	23	23	27	26	30	25	27	25	18	27	27	17	27	27	25	23	2	3	5
	0	2	43391	24	(no description)	S		0	4	1	1	62	118	129	128	138	13	7	12	13	11	6	22	19	19	16	23	19	19	20	23	19	24	24	13	22	28	19	22	24	26	18	26	23	23	22	4	4	5
	0	2	43391	23	(no description)	S		0	5	1	1	55	131	157	152	149	14	5	11	10	13	2	28	23	14	18	23	25	25	29	22	21	30	30	23	28	28	27	24	22	25	17	31	27	27	22	3	4	5
	0	2	43391	23	(no description)	S		0	5	1	1	32	155	150	154	170	9	4	6	2	10	1	32	24	26	21	22	30	18	26	23	25	32	26	25	26	29	19	26	29	27	26	31	30	29	27	4	5	5
	0	1	43391	21	(no description)	S		0	4	1	1	93	136	161	140	152	23	13	16	17	14	10	29	20	18	18	24	27	27	27	30	18	31	28	20	27	29	22	15	27	26	22	27	29	26	22	2	5	5
	0	2	43391	21	(no description)	S		0	5	1	1	69	130	128	137	136	13	5	11	14	16	10	23	22	21	18	23	23	18	23	17	22	25	23	23	22	26	22	21	23	21	19	25	27	24	20	3	4	4
	0	2	43391	23	(no description)	S		0	5	1	1	77	89	119	131	127	14	11	13	10	20	9	23	16	17	17	7	9	15	14	21	21	22	26	23	24	24	18	17	25	22	17	24	25	23	16	3	4	4
	0	1	43391	25	(no description)	S		0	4	1	1	84	116	132	141	147	23	10	13	16	11	11	23	20	18	16	18	21	17	25	21	18	27	24	21	26	24	19	26	25	24	22	25	25	27	24	2	4	3
	0	1	43398	22	(no description)	S		0	5	1	1	78	95	124	142	132	28	4	12	19	11	4	21	9	15	18	8	24	7	26	23	12	27	29	16	26	26	25	24	25	21	14	30	28	24	15	2	4	4
	0	1	43398	26	(no description)	S		0	5	1	1	80	96	131	157	172	21	6	17	21	6	9	27	12	15	17	7	18	7	21	21	24	27	31	19	29	30	25	28	26	24	29	31	31	31	26	3	4	3
	0	1	43398	23	(no description)	S		0	5	1	1	48	134	132	159	148	17	3	8	9	5	6	31	19	21	17	19	27	16	20	25	23	19	29	28	28	29	26	25	23	26	18	26	29	26	23	2	5	4
	0	1	43398	20	(no description)	S		0	5	1	1	46	119	138	153	140	9	8	8	10	8	3	26	19	20	13	17	24	23	24	20	22	18	31	22	26	28	22	26	29	24	16	23	24	25	28	4	5	5
	0	1	43398	25	(no description)	S		0	5	1	1	66	137	142	166	141	18	7	11	12	12	6	28	23	15	22	17	32	20	24	22	20	27	29	29	25	30	24	30	28	25	15	27	26	28	20	2	4	3
	0	2	43398	21	(no description)	S		0	5	1	1	17	134	120	167	168	2	1	3	5	5	1	28	26	24	19	19	18	12	19	19	14	28	28	27	29	31	28	22	30	31	18	30	29	31	29	5	4	4
	0	2	43398	21	(no description)	S		0	4	1	1	63	116	120	113	131	10	8	10	12	14	9	23	20	17	14	20	22	16	17	15	20	28	24	23	16	22	17	14	21	23	22	21	25	26	14	5	4	3
	0	2	43398	22	(no description)	S		0	5	1	1	44	126	129	156	143	10	6	7	9	8	4	25	19	21	16	24	21	18	19	18	24	23	27	25	27	27	24	24	29	25	20	27	25	26	20	4	4	4
	0	1	43398	29	(no description)	S		0	5	1	1	42	121	141	166	177	14	4	7	8	6	3	27	18	20	14	17	25	11	27	26	29	21	27	23	26	32	28	27	30	31	26	32	30	30	28	4	5	5
	0	2	43398	32	(no description)	S		0	4	1	1	59	91	105	121	161	11	11	11	14	5	7	17	14	13	18	21	8	13	18	13	15	23	23	21	15	21	19	27	18	25	27	27	29	28	25	4	2	3
	0	1	43398	23	(no description)	S		0	5	1	1	47	155	170	156	137	12	8	4	3	18	2	31	28	20	26	19	31	27	26	28	28	30	31	29	24	27	20	26	30	27	15	25	26	25	19	2	5	5
	0	2	43398	22	(no description)	S		0	5	1	1	67	121	124	125	119	14	9	13	10	15	6	24	14	20	20	24	19	19	15	17	18	31	24	24	23	22	17	17	22	25	18	21	26	21	8	5	3	4
	0	1	43398	21	(no description)	S		0	4	1	1	110	129	141	133	101	21	14	19	18	22	16	25	24	15	18	23	24	23	26	24	20	25	23	22	24	24	19	22	22	17	11	18	23	15	17	3	5	5
	0	1	43398	29	(no description)	S		0	5	1	1	78	141	148	143	137	20	9	12	13	16	8	28	17	22	22	20	32	20	22	28	25	28	25	24	17	30	24	22	26	23	18	26	27	25	18	2	5	5
	0	2	43398	22	(no description)	S		0	4	1	1	68	125	134	134	131	15	11	9	8	17	8	24	25	19	16	22	19	16	17	22	22	29	28	21	25	24	16	22	26	24	19	20	25	21	22	3	4	4
	0	1	43398	22	(no description)	S		0	5	2	1	69	132	134	145	143	13	8	8	17	15	8	27	25	18	15	22	25	22	23	24	17	25	23	23	24	27	21	24	26	25	22	27	21	24	24	4	5	4
	0	2	43398	23	(no description)	S		0	5	1	1	73	143	136	117	126	19	9	10	10	15	10	32	23	16	19	22	31	26	21	26	15	27	21	19	17	29	16	14	22	26	18	24	24	20	14	1	5	5
	0	2	43398	26	(no description)	S		0	5	1	1	31	120	126	134	170	6	6	7	5	6	1	29	24	23	16	12	16	7	26	27	20	25	21	24	24	29	19	19	19	31	28	28	31	28	24	2	5	2
	0	1	43398	26	(no description)	S		0	5	1	1	49	115	103	146	165	13	4	10	8	8	6	25	20	20	16	11	23	13	18	14	14	21	23	23	24	28	24	22	25	26	24	28	29	30	28	2	5	3
	0	2	43398	25	(no description)	S		0	5	1	1	65	127	126	144	138	18	8	11	10	12	6	29	23	18	18	16	23	16	20	22	19	24	25	24	21	27	22	23	27	23	20	25	25	24	21	3	5	4
	0	2	43412	23	(no description)	S		0	5	1	1	95	139	152	124	138	19	16	17	15	17	11	27	24	18	19	27	24	26	27	25	22	27	25	21	18	28	16	17	24	23	24	21	29	23	18	2	4	5
	0	1	43412	23	(no description)	S		0	4	1	1	50	130	128	147	150	10	7	10	9	8	6	28	22	20	17	17	26	14	22	22	19	26	25	25	25	27	23	22	25	25	22	25	28	27	23	4	5	4
	0	2	43412	23	(no description)	S		0	5	1	1	30	166	160	165	163	14	5	3	2	6	0	29	32	26	27	25	27	25	27	24	26	28	30	24	24	31	28	29	29	31	20	30	31	29	22	1	5	5
	0	1	43412	25	(no description)	S		0	5	1	1	55	130	158	162	115	14	8	7	12	9	5	30	24	15	15	21	25	23	24	22	26	32	31	27	24	28	28	25	30	24	9	22	23	24	13	4	5	5
	0	1	43412	27	(no description)	S		0	5	1	1	47	131	144	174	141	12	2	11	8	12	2	31	21	19	16	18	26	20	21	25	21	27	30	31	31	31	26	27	28	27	18	25	25	25	21	4	5	4
	0	1	43412	23	(no description)	S		0	5	1	1	45	155	146	147	149	11	6	7	6	9	6	30	30	23	19	25	28	22	20	27	22	28	27	24	24	26	25	21	27	27	19	27	27	25	24	2	5	5
	0	2	43412	22	(no description)	S		0	5	1	1	64	134	114	125	146	15	9	9	12	12	7	26	26	19	21	21	21	17	16	16	20	24	21	18	23	25	19	18	22	25	25	26	23	23	24	4	5	4
	0	2	43412	30	(no description)	S		0	5	1	1	63	123	148	160	140	15	8	9	9	12	10	26	21	15	18	19	24	22	27	23	22	25	29	26	29	27	22	27	29	23	15	26	28	24	24	3	4	4
	0	1	43412	25	(no description)	S		0	4	1	1	49	125	146	127	147	15	5	3	9	10	7	26	17	21	21	15	25	21	25	19	21	29	31	21	25	26	16	17	22	26	18	26	26	27	24	3	4	4
	0	1	43412	20	(no description)	S		0	5	1	1	90	140	109	127	158	20	21	16	11	8	14	28	21	26	24	15	26	17	14	29	10	20	19	22	18	26	19	16	26	26	19	29	28	29	27	3	5	4
	0	2	43412	21	(no description)	S		0	5	1	1	37	153	165	168	152	4	1	8	4	17	3	31	27	22	22	22	29	27	24	28	29	29	28	31	25	28	26	29	29	30	22	26	29	28	17	5	4	4
	0	2	43412	23	(no description)	S		0	5	1	1	54	133	131	166	141	13	5	9	7	12	8	29	21	19	16	21	27	19	21	21	21	24	25	31	24	28	25	29	29	23	23	24	28	24	19	4	4	4
	0	2	43412	23	(no description)	S		0	5	2	1	26	127	121	154	151	9	1	5	7	0	4	30	23	20	17	17	20	18	19	18	20	22	24	26	23	30	28	23	24	23	21	27	26	26	28	4	5	5
	0	2	43412	21	(no description)	S		0	5	1	1	48	139	140	139	146	8	5	9	6	13	7	29	22	22	19	24	23	22	19	24	23	26	26	25	22	31	17	19	25	26	21	24	29	24	22	4	5	4
	0	2	43412	24	(no description)	S		0	5	1	1	36	175	177	141	170	9	3	6	4	9	5	32	29	30	24	29	31	25	32	32	25	32	31	25	17	32	13	26	28	32	19	28	32	32	27	4	5	5
	0	1	43412	23	(no description)	S		0	5	1	1	105	139	142	109	140	25	20	18	14	17	11	25	25	25	20	19	25	26	16	26	19	27	28	17	14	30	8	11	29	28	19	24	28	19	22	2	4	5
	0	2	43412	24	(no description)	S		0	4	1	1	73	151	120	115	117	18	11	8	6	19	11	27	27	23	21	29	24	22	16	18	21	18	25	21	17	20	15	23	19	18	19	23	23	21	13	3	4	5
	0	2	43412	24	(no description)	S		0	5	1	1	47	156	139	132	162	11	5	6	4	17	4	30	24	28	26	24	24	22	20	20	23	28	26	26	15	29	20	14	28	25	25	29	30	31	22	2	5	5
	0	2	43419	22	(no description)	S		0	5	1	1	71	122	100	139	164	20	11	8	15	11	6	27	19	19	21	11	25	13	16	16	16	17	22	22	22	30	22	18	25	26	28	27	27	28	28	2	5	4
	0	2	43419	22	(no description)	S		0	4	1	1	87	119	122	144	105	16	11	15	13	22	10	24	22	15	17	20	21	18	20	21	16	27	20	25	23	26	19	23	28	18	14	17	19	20	17	3	5	4
	0	2	43419	24	(no description)	S		0	5	1	1	74	149	142	148	140	20	8	12	14	13	7	30	28	18	22	26	25	22	26	19	21	27	27	29	20	29	20	24	26	25	18	27	29	25	16	2	5	5
	0	2	43419	22	(no description)	S		0	5	1	1	74	129	149	139	129	19	7	5	14	20	9	24	23	16	11	30	25	18	25	20	24	32	30	28	24	24	24	10	29	25	19	20	27	21	17	2	4	3
	0	1	43419	22	(no description)	S		0	5	1	1	66	156	168	155	154	17	5	16	11	11	6	32	30	23	19	26	26	22	31	29	25	32	29	25	23	30	21	27	29	28	17	30	27	26	26	3	5	5
	0	1	43419	23	(no description)	S		0	5	1	1	68	131	130	149	147	13	12	11	10	15	7	25	20	23	18	21	24	20	22	18	22	23	25	24	25	26	24	24	26	25	23	25	27	26	21	2	5	4
	0	2	43419	25	(no description)	S		0	5	1	1	48	147	148	152	155	11	6	10	9	8	4	30	21	22	26	23	25	18	26	20	27	30	27	29	23	30	18	22	30	26	22	29	25	29	24	4	5	4
	0	1	43419	23	(no description)	S		0	5	1	1	32	145	137	142	154	8	4	3	6	7	4	29	25	25	21	19	26	20	19	18	26	29	25	26	25	28	23	18	22	30	20	28	27	29	20	4	5	5
	0	2	43419	28	(no description)	S		0	5	1	1	76	140	161	138	127	13	8	15	14	19	7	28	13	23	20	29	27	28	30	26	20	32	25	26	21	29	15	19	28	25	13	26	28	23	12	2	4	5
	0	1	43419	23	(no description)	S		0	5	1	1	30	148	143	169	169	13	3	4	5	4	1	31	28	22	23	17	27	17	21	27	24	23	31	32	28	32	25	22	30	30	21	31	27	32	28	3	5	4
	0	1	43419	22	(no description)	S		0	5	1	1	58	148	142	154	127	18	5	10	8	8	9	30	24	20	19	25	30	19	21	27	24	24	27	27	25	29	24	22	27	25	15	22	19	24	22	4	5	4
	0	1	43419	22	(no description)	S		0	4	1	1	67	110	154	138	124	18	9	12	12	7	9	25	19	16	12	15	23	26	24	25	23	28	28	23	21	27	19	22	26	24	12	22	23	23	20	4	3	5
	0	1	43419	25	(no description)	S		0	5	1	1	50	134	132	155	142	9	7	10	8	9	7	26	23	18	21	21	25	17	19	23	24	24	25	25	24	30	23	25	28	24	18	26	27	25	22	4	5	4
	0	2	43419	22	(no description)	S		0	5	1	1	57	170	147	132	136	8	15	12	7	11	4	31	28	30	23	27	31	22	26	28	21	30	20	28	19	28	18	11	28	26	18	24	27	25	16	2	5	5
	0	1	43419	22	(no description)	S		0	5	1	1	52	162	154	134	142	12	7	8	6	14	5	29	30	26	22	26	29	24	28	19	25	30	28	24	14	29	22	18	27	28	16	26	27	27	18	3	5	5
	0	1	43419	24	(no description)	S		0	5	1	1	99	126	135	164	160	22	13	16	17	20	11	31	12	23	18	13	29	15	25	32	21	17	25	29	26	32	18	30	29	27	27	30	28	27	21	2	5	5
	0	1	43419	22	(no description)	S		0	5	1	1	40	145	140	161	163	10	1	7	7	8	7	31	24	22	19	21	28	20	26	20	22	28	24	29	24	31	23	24	30	28	20	31	30	28	26	4	5	5
	0	2	43419	22	(no description)	S		0	5	1	1	62	133	126	152	140	16	8	10	11	10	7	27	23	21	21	22	19	17	13	17	23	25	31	24	25	30	20	28	25	22	18	24	29	27	20	4	4	4
	0	2	43419	21	(no description)	S		0	5	1	1	44	132	132	151	150	15	0	6	10	8	5	30	22	22	16	18	24	22	20	17	21	27	25	27	22	29	26	21	26	27	18	26	29	29	21	3	5	4
	0	1	43419	24	(no description)	S		0	5	1	1	59	145	134	144	135	14	5	10	8	12	10	29	29	18	19	25	25	21	19	24	20	25	25	26	24	28	14	25	27	22	22	26	24	22	19	3	5	4
Middle Name	Birthdate	Sex	Test Date	Age	Test Description	Form (R or S)	Rater Name	Rater Gender	A	B	C	N	E	O	A	C	N1	N2	N3	N4	N5	N6	E1	E2	E3	E4	E5	E6	O1	O2	O3	O4	O5	O6	A1	A2	A3	A4	A5	A6	C1	C2	C3	C4	C5	C6	1	2	3
	0	2	43433	24	(no description)	S		0	4	1	1	68	111	114	128	124	17	11	11	8	11	10	21	17	16	18	18	21	12	20	20	20	21	21	21	23	24	17	21	22	24	17	23	24	18	18	3	4	4
	0	2	43433	36	(no description)	S		0	5	1	1	52	132	146	168	139	5	2	17	7	15	6	28	16	16	24	17	31	28	19	23	21	30	25	28	22	32	29	28	29	27	20	25	25	20	22	4	5	5
	0	2	43433	22	(no description)	S		0	4	1	1	107	97	128	114	122	22	12	17	20	24	12	24	17	15	14	13	14	12	19	22	26	27	22	16	20	23	11	21	23	25	17	21	24	19	16	2	3	4
	0	1	43433	25	(no description)	S		0	5	1	1	50	130	153	153	134	11	6	7	10	13	3	31	18	20	23	13	25	21	22	29	27	24	30	22	20	32	24	25	30	27	16	25	21	28	17	3	5	4
	0	2	43433	23	(no description)	S		0	4	1	1	63	130	134	132	156	14	12	11	14	6	6	23	18	18	22	23	26	22	21	16	24	27	24	25	19	26	17	19	26	25	21	24	30	32	24	2	3	5
	0	1	43433	22	(no description)	S		0	5	1	1	33	148	140	155	150	4	3	6	6	11	3	30	24	21	24	22	27	18	25	20	19	31	27	26	26	31	19	27	26	27	21	29	25	28	20	5	5	4
	0	1	43433	22	(no description)	S		0	4	1	1	78	113	145	133	111	16	12	9	10	19	12	25	21	15	16	14	22	25	23	26	20	26	25	24	23	25	18	16	27	17	19	23	19	21	12	2	4	4
	0	1	43433	23	(no description)	S		0	5	1	1	46	144	150	151	153	11	4	6	6	10	9	29	28	20	18	21	28	25	27	24	20	27	27	27	23	30	25	20	26	26	28	26	28	22	23	3	5	5
	0	2	43433	29	(no description)	S		0	5	1	1	48	133	150	153	150	16	6	8	6	8	4	29	22	23	20	13	26	19	25	25	20	30	31	25	26	29	20	24	29	26	22	27	25	27	23	2	5	4
	0	2	43433	21	(no description)	S		0	5	1	1	83	128	114	101	156	19	11	12	22	10	9	24	19	16	20	25	24	14	17	20	16	22	25	17	17	20	15	16	16	25	30	24	30	26	21	3	4	3
	0	2	43433	25	(no description)	S		0	5	1	1	60	126	138	142	142	12	12	9	10	10	7	22	23	18	20	21	22	17	25	16	22	29	29	22	22	28	23	19	28	27	19	27	20	26	23	3	5	4
	0	2	43433	32	(no description)	S		0	5	1	1	13	149	150	166	168	6	2	4	0	1	0	32	27	20	17	24	29	19	25	25	28	25	28	31	25	30	27	26	27	32	22	28	29	32	25	5	5	4
	0	2	43433	19	(no description)	S		0	5	1	1	141	63	155	149	109	29	16	31	27	19	19	24	8	3	10	4	14	32	25	30	15	23	30	14	27	28	19	32	29	18	23	23	11	16	18	1	4	5
	0	1	43433	23	(no description)	S		0	5	1	1	35	130	131	166	175	6	7	3	9	6	4	27	23	17	20	19	24	10	24	24	21	29	23	29	28	31	27	23	28	31	25	27	31	32	29	4	4	4
	0	2	43433	24	(no description)	S		0	5	2	1	40	138	138	143	150	11	4	4	5	9	7	28	19	16	25	21	29	21	21	20	20	29	27	26	23	27	23	18	26	26	23	26	28	28	19	4	5	4
	0	2	43433	25	(no description)	S		0	5	1	1	84	91	117	110	137	14	14	19	10	17	10	20	11	12	14	18	16	15	21	14	16	24	27	15	13	22	20	18	22	22	21	26	23	24	21	3	4	4
	0	2	43433	26	(no description)	S		0	5	1	1	57	91	140	131	134	13	4	5	11	16	8	21	13	16	6	11	24	28	18	19	22	24	29	27	26	23	19	14	22	23	17	25	24	23	22	4	4	5
	0	2	43433	22	(no description)	S		0	5	1	1	46	138	147	146	140	11	3	8	6	11	7	28	23	21	19	21	26	21	27	21	23	30	25	23	25	28	21	20	29	24	18	24	29	27	18	3	5	5
	0	2	43433	23	(no description)	S		0	5	1	1	69	127	157	158	156	18	5	13	10	14	9	26	19	20	20	20	22	19	30	18	29	32	29	24	28	27	27	26	26	27	25	28	28	25	23	2	4	4
	0	2	43440	22	(no description)	S		0	5	1	1	34	139	149	127	151	6	6	3	5	8	6	23	24	24	20	21	27	23	22	25	22	30	27	25	15	26	21	17	23	29	20	26	30	27	19	2	5	5
	0	1	43440	24	(no description)	S		0	4	1	1	52	120	126	147	137	12	6	10	10	8	6	26	19	20	16	16	23	22	17	19	16	23	29	24	23	29	23	23	25	25	18	24	29	23	18	4	4	4
	0	2	43440	23	(no description)	S		0	5	1	1	78	117	158	143	123	15	11	14	15	19	4	27	19	12	21	19	19	22	28	30	27	23	28	24	23	28	20	24	24	24	9	23	24	26	17	4	5	5
	0	2	43440	37	(no description)	S		0	5	1	1	39	120	136	137	149	7	6	6	7	10	3	25	20	19	18	18	20	21	20	20	22	27	26	22	21	26	19	26	23	28	23	27	26	24	21	5	4	4
	0	2	43440	23	(no description)	S		0	5	1	1	71	147	125	141	151	14	8	13	15	15	6	30	30	21	14	28	24	17	16	21	22	24	25	25	24	29	20	18	25	25	22	26	28	25	25	4	5	4
	0	2	43440	33	(no description)	S		0	5	1	1	72	82	127	127	153	14	12	18	17	4	7	16	8	14	12	16	16	11	28	22	14	28	24	14	23	25	16	27	22	28	20	26	24	27	28	2	2	4
	0	2	43440	26	(no description)	S		0	5	1	1	30	130	137	147	163	7	1	4	8	8	2	24	20	21	16	26	23	18	21	20	25	30	23	31	22	28	23	16	27	30	25	29	30	28	21	4	3	4
	0	2	43440	22	(no description)	S		0	5	1	1	52	139	135	151	152	13	6	5	10	12	6	29	28	20	11	25	26	18	24	21	22	23	27	26	25	30	22	22	26	28	23	25	28	27	21	3	3	4
	0	1	43440	23	(no description)	S		0	5	1	1	22	157	144	166	175	5	2	1	4	7	3	31	30	25	22	22	27	19	30	21	19	28	27	29	27	32	30	17	31	32	22	29	30	32	30	5	5	5
	0	2	43440	22	(no description)	S		0	5	1	1	56	164	147	156	167	15	7	7	12	13	2	31	32	27	19	28	27	11	29	24	19	32	32	19	25	32	23	25	32	31	21	32	25	30	28	1	4	4
	0	1	43440	23	(no description)	S		0	5	1	1	60	113	130	158	128	12	6	12	12	10	8	26	19	17	13	12	26	14	25	26	15	23	27	30	28	26	25	24	25	23	22	21	21	22	19	4	4	3
	0	2	43440	22	(no description)	S		0	5	1	1	91	139	143	91	112	15	16	16	14	22	8	27	22	15	24	25	26	23	15	25	21	29	30	12	12	19	11	16	21	24	12	17	27	20	12	4	5	5
	0	1	43440	22	(no description)	S		0	5	1	1	66	137	102	132	157	20	11	11	9	11	4	26	23	25	25	15	23	11	12	21	16	18	24	21	23	27	14	24	23	26	22	24	31	30	24	2	5	3
	0	1	43440	26	(no description)	S		0	4	1	1	102	100	121	130	118	23	17	15	23	14	10	23	20	15	12	15	15	23	18	23	16	15	26	19	22	23	20	25	21	17	18	24	18	20	21	1	4	4
	0	1	43440	27	(no description)	S		0	5	1	1	82	157	159	140	146	15	17	10	12	21	7	28	23	24	29	25	28	22	27	27	26	29	28	32	21	32	12	19	24	26	18	30	30	24	18	4	5	4
	0	2	43440	22	(no description)	S		0	5	1	1	65	130	145	158	162	16	3	11	14	16	5	30	19	22	18	18	23	17	25	22	25	28	28	24	28	30	22	24	30	27	20	30	29	31	25	2	5	5
	0	1	43440	22	(no description)	S		0	4	1	1	71	78	123	121	131	13	11	16	12	7	12	14	7	15	11	17	14	26	17	19	10	31	20	18	22	22	18	19	22	22	20	24	24	23	18	4	3	5
	0	1	43440	22	(no description)	S		0	5	1	1	66	144	150	148	140	17	8	9	11	12	9	30	24	19	21	23	27	21	23	25	26	25	30	23	22	30	23	24	26	25	20	22	25	23	25	2	4	4
	0	2	43440	28	(no description)	S		0	5	1	1	37	130	156	146	160	10	4	6	6	8	3	25	19	21	19	23	23	20	30	26	24	32	24	21	26	26	20	26	27	28	22	29	31	28	22	3	5	5
	0	2	43447	23	(no description)	S		0	5	1	1	78	135	129	135	143	15	11	11	12	17	12	25	18	19	21	24	28	19	21	20	24	21	24	18	24	29	18	18	28	23	19	27	29	25	20	2	4	5
	0	2	43447	23	(no description)	S		0	5	1	1	38	104	133	129	129	10	4	6	3	10	5	23	19	19	8	17	18	20	22	17	21	32	21	22	21	28	18	24	16	22	20	25	22	21	19	4	5	4
	0	1	43447	24	(no description)	S		0	5	1	1	21	150	146	153	168	7	2	1	1	9	1	29	15	28	24	22	32	26	23	29	19	21	28	32	18	32	26	14	31	30	29	28	28	28	25	3	5	5
	0	1	43447	22	(no description)	S		0	4	1	1	51	118	134	143	137	9	2	7	13	10	10	28	21	12	13	21	23	24	22	16	20	26	26	28	19	26	23	24	23	24	19	27	24	22	21	4	5	4
	0	2	43447	23	(no description)	S		0	5	1	1	51	145	130	130	157	7	7	9	8	14	6	27	27	23	18	25	25	20	22	21	16	26	25	23	19	24	17	23	24	25	30	24	30	25	23	4	5	5
	0	2	43447	24	(no description)	S		0	5	1	1	86	134	175	114	130	16	15	8	27	16	4	31	22	10	22	17	32	24	31	31	26	32	31	11	17	28	13	14	31	25	22	22	27	21	13	5	5	5
	0	2	43447	27	(no description)	S		0	5	1	1	49	141	150	155	142	10	6	9	8	13	3	30	12	19	21	28	31	16	26	26	23	31	28	23	24	31	18	27	32	28	16	27	30	25	16	4	5	4
	0	1	43447	28	(no description)	S		0	5	1	1	50	123	144	165	174	18	1	10	9	9	3	27	26	15	19	14	22	22	27	15	23	30	27	26	27	30	27	26	29	31	28	30	31	29	25	2	4	4
	0	1	43447	21	(no description)	S		0	5	1	1	36	146	158	153	162	12	3	6	7	5	3	32	28	19	18	22	27	24	25	24	26	31	28	29	25	32	24	18	25	31	20	30	28	31	22	4	5	5
	0	2	43447	22	(no description)	S		0	5	1	1	78	118	147	131	149	19	12	10	12	15	10	24	18	16	16	20	24	20	27	20	23	30	27	22	20	23	19	22	25	27	23	26	26	27	20	2	3	4
	0	2	43447	23	(no description)	S		0	5	1	1	25	132	142	163	165	2	3	4	4	10	2	31	18	21	17	19	26	19	25	23	23	26	26	31	26	31	25	24	26	29	23	30	29	27	27	5	5	4
	0	2	43447	23	(no description)	S		0	5	1	1	81	137	154	116	114	18	14	16	8	16	9	27	19	22	17	23	29	22	26	22	24	30	30	23	17	22	14	14	26	19	19	17	24	25	10	2	5	5
	0	2	43447	24	(no description)	S		0	5	1	1	69	129	135	146	143	14	9	10	12	16	8	25	26	17	15	25	21	17	24	25	18	25	26	25	22	29	21	24	25	24	19	27	27	26	20	4	4	4
	0	2	43447	35	(no description)	S		0	5	1	1	34	146	131	161	163	6	3	6	6	10	3	32	27	21	18	23	25	16	23	20	20	27	25	26	26	30	26	25	28	28	28	28	27	27	25	4	5	3
	0	2	43447	23	(no description)	S		0	5	1	1	50	150	142	149	144	13	5	9	5	13	5	30	20	23	23	26	28	23	18	24	22	28	27	24	23	28	21	24	29	24	18	28	30	28	16	4	5	4
	0	1	43447	24	(no description)	S		0	5	1	1	37	151	161	150	155	6	5	5	11	8	2	29	29	25	22	22	24	27	28	24	24	31	27	30	20	31	24	15	30	28	22	27	29	27	22	5	5	5
	0	1	43447	22	(no description)	S		0	4	1	1	71	128	128	134	139	20	5	12	13	11	10	26	22	17	16	22	25	17	20	24	18	24	25	23	23	27	20	18	23	24	19	24	27	26	19	1	4	4
	0	2	43447	24	(no description)	S		0	5	1	1	54	132	133	144	145	12	6	8	11	9	8	27	24	21	19	19	22	17	24	18	25	25	24	24	22	26	24	23	25	25	18	27	30	26	19	2	4	4
	0	1	43454	28	(no description)	S		0	5	1	1	61	143	152	151	157	16	7	8	11	13	6	29	26	19	25	15	29	20	27	27	21	30	27	23	23	29	26	22	28	29	24	26	26	26	26	2	5	5
	0	2	43454	24	(no description)	S			5	1	1	68	117	148	149	159	17	4	13	19	8	7	25	15	21	17	23	16	17	28	29	23	26	25	22	25	27	21	25	29	26	19	27	29	29	29	2	4	5
	0	2	43454	21	(no description)	S		0	5	1	1	35	161	140	148	162	6	8	3	6	11	1	31	26	29	18	28	29	20	23	21	22	28	26	31	22	29	19	18	29	30	23	30	30	30	19	5	5	4
	0	2	43454	29	(no description)	S		0	5	1	1	46	132	116	138	158	7	5	9	7	14	4	26	20	21	22	19	24	13	15	17	18	28	25	22	23	28	20	21	24	25	28	27	29	26	23	4	4	3
	0	2	43454	23	(no description)	S		0	5	1	1	33	142	125	148	138	6	4	4	5	10	4	29	23	21	22	23	24	20	15	18	24	24	24	26	23	29	25	19	26	25	21	26	27	25	14	5	5	4
	0	2	43454	22	(no description)	S		0	5	1	1	78	76	101	106	119	10	11	15	15	20	7	15	11	10	10	19	11	16	16	11	16	19	23	12	14	21	16	25	18	18	19	22	21	20	19	5	2	4
	0	1	43454	27	(no description)	S		0	4	1	1	72	122	131	135	134	18	9	11	12	13	9	25	18	19	18	18	24	21	25	21	16	24	24	23	21	24	20	21	26	23	18	24	22	24	23	2	4	4
	0	1	43454	21	(no description)	S		0	5	1	1	53	160	154	154	156	13	8	12	7	10	3	30	28	23	22	28	29	25	28	22	21	30	28	29	24	31	26	20	24	26	26	26	29	26	23	4	4	5
	0	2	43454	22	(no description)	S		0	5	1	1	98	110	144	142	114	23	11	18	20	15	11	24	16	13	18	15	24	25	27	24	16	28	24	20	24	27	20	25	26	17	19	20	24	18	16	2	4	5
	0	1	43454	22	(no description)	S		0	4	1	1	70	143	125	150	140	14	6	6	14	15	15	31	28	13	16	28	27	13	20	25	15	23	29	25	27	28	26	19	25	24	14	27	24	22	29	3	5	3
	0	2	43454	23	(no description)	S		0	4	1	1	97	116	138	142	119	24	11	14	15	18	15	25	22	14	18	17	20	22	24	25	17	25	25	22	22	25	23	25	25	13	18	21	27	22	18	2	4	5
	0	1	43454	23	(no description)	S		0	5	1	1	48	113	133	163	122	8	3	11	9	8	9	27	17	15	13	16	25	20	27	16	19	29	22	27	22	28	26	29	31	23	11	24	19	23	22	5	5	4
	0	1	43454	23	(no description)	S		0	5	1	1	106	136	155	157	147	24	12	20	21	17	12	27	26	19	17	26	21	26	25	24	21	32	27	26	23	30	21	27	30	23	23	29	25	27	20	2	4	5
	0	1	43454	42	(no description)	S		0	5	1	1	28	115	133	151	152	5	3	4	4	10	2	25	20	24	16	15	15	12	27	15	22	27	30	28	18	30	22	25	28	30	16	28	29	28	21	5	4	4
	0	2	43454	25	(no description)	S		0	5	1	1	73	118	126	156	146	17	9	12	11	14	10	25	19	18	15	16	25	20	18	23	15	25	25	24	25	29	26	24	28	25	21	28	27	24	21	1	4	4
	0	2	43454	25	(no description)	S		0	5	1	1	31	174	163	163	174	1	5	10	8	7	0	30	29	26	27	30	32	19	22	32	27	32	31	32	26	31	19	23	32	32	21	29	32	32	28	5	5	5
	0	1	43454	21	(no description)	S		0	5	1	1	39	140	143	138	154	11	3	7	7	8	3	26	25	20	19	25	25	22	19	23	25	28	26	24	25	28	24	14	23	27	19	24	29	29	26	4	4	4
	0	1	43454	21	(no description)	S		0	4	1	1	100	101	110	140	128	21	12	22	17	12	16	27	19	12	9	13	21	14	16	18	18	16	28	22	27	25	17	27	22	21	16	25	21	25	20	2	4	4
	0	1	43454	23	(no description)	S		0	4	1	1	47	103	125	155	152	11	7	8	8	6	7	23	11	20	18	11	20	17	21	20	21	23	23	23	29	25	26	27	25	25	17	28	30	28	24	2	4	4
	0	2	43468	23	(no description)	S		0	5	1	1	35	137	139	156	154	12	3	6	6	6	2	26	22	21	20	22	26	21	25	23	21	27	22	29	25	29	21	25	27	27	20	29	27	28	23	4	4	5
	0	2	43468	22	(no description)	S		0	5	1	1	85	103	114	127	130	15	15	12	17	15	11	21	17	16	17	13	19	20	14	24	13	22	21	23	22	24	17	17	24	21	21	22	24	23	19	3	3	4
	0	1	43468	32	(no description)	S		0	4	1	1	42	129	139	147	145	9	4	6	7	10	6	27	20	21	20	18	23	21	24	20	23	27	24	24	23	27	25	22	26	25	21	25	27	25	22	4	5	4
	0	1	43468	23	(no description)	S		0	5	1	1	40	131	141	135	147	8	4	8	6	10	4	24	20	22	23	18	24	23	17	21	28	28	24	24	20	27	19	17	28	27	20	25	25	30	20	3	5	5
	0	1	43468	24	(no description)	S		0	5	1	1	82	136	138	156	140	16	8	15	18	16	9	28	22	16	26	19	25	24	14	22	24	28	26	24	27	30	21	26	28	22	18	27	27	26	20	2	5	5
	0	1	43468	32	(no description)	S		0	5	1	1	36	148	149	161	140	7	6	3	7	11	2	28	24	22	23	21	30	22	25	21	24	31	26	27	28	31	25	21	29	25	16	27	27	28	17	4	5	5
	0	1	43468	29	(no description)	S		0	5	1	1	20	122	147	188	178	7	0	1	5	2	5	32	20	20	14	7	29	16	27	21	22	32	29	32	32	32	32	28	32	31	25	31	31	30	30	4	5	5
	0	2	43468	26	(no description)	S		0	5	1	1	69	122	146	132	149	14	8	15	12	15	5	28	19	22	20	21	12	18	27	23	20	30	28	15	21	28	20	21	27	25	20	28	29	29	18	3	5	5
	0	2	43468	21	(no description)	S		0	5	1	1	66	81	133	116	127	10	12	7	12	16	9	16	8	10	15	18	14	25	23	21	11	28	25	14	17	23	15	22	25	23	17	25	21	23	18	4	3	4
	0	1	43468	28	(no description)	S		0	5	1	1	33	154	156	160	177	10	2	4	7	8	2	32	26	27	23	15	31	18	27	29	23	29	30	26	28	32	25	19	30	32	25	29	31	31	29	3	5	4
	0	2	43468	23	(no description)	S		0	5	1	1	65	127	126	131	134	9	9	13	11	17	6	24	21	17	20	23	22	19	21	21	19	24	22	24	19	26	17	23	22	24	20	22	26	24	18	4	5	3
	0	2	43468	23	(no description)	S		0	4	1	1	93	117	122	125	115	19	11	16	17	17	13	23	20	16	14	20	24	20	18	20	18	22	24	19	22	23	18	21	22	19	17	22	21	20	16	3	4	4
	0	1	43468	22	(no description)	S		0	5	1	1	62	119	129	145	152	14	10	10	9	6	13	23	20	20	19	16	21	17	20	21	24	25	22	22	28	25	22	22	26	25	25	24	26	27	25	3	3	4
	0	1	43468	23	(no description)	S		0	4	1	1	73	126	141	146	128	18	8	9	14	14	10	25	21	16	22	18	24	20	25	24	21	26	25	24	24	24	24	24	26	23	19	23	25	19	19	2	4	4
	0	2	43468	28	(no description)	S		0	5	1	1	36	129	148	166	160	8	1	5	10	9	3	31	19	19	14	20	26	19	29	27	21	28	24	28	26	30	24	26	32	30	19	28	30	25	28	4	5	4
	0	2	43468	22	(no description)	S		0	5	1	1	73	134	120	140	127	17	10	12	11	14	9	27	24	19	18	21	25	17	20	19	18	24	22	22	19	27	21	21	30	21	17	23	24	24	18	3	5	4
	0	2	43468	24	(no description)	S		0	5	1	1	8	165	160	174	179	2	2	0	0	4	0	32	32	29	21	20	31	20	31	28	22	32	27	29	30	32	32	21	30	30	27	29	32	31	30	3	5	5
	0	2	43475	22	(no description)	S		0	5	1	1	62	147	156	130	155	15	9	6	12	14	6	26	21	23	23	27	27	24	29	29	17	30	27	28	16	26	18	17	25	27	22	28	29	26	23	3	4	5
	0	2	43475	34	(no description)	S		0	5	1	1	40	136	161	171	150	8	6	3	5	13	5	27	19	20	18	24	28	28	29	25	19	31	29	30	28	32	29	26	26	26	26	24	30	28	16	4	3	5
	0	1	43475	34	(no description)	S		0	5	1	1	47	131	125	146	151	14	3	5	13	10	2	25	20	20	19	20	27	18	17	21	21	23	25	28	23	27	20	23	25	27	21	28	29	24	22	3	4	5
	0	2	43475	27	(no description)	S		0	5	1	1	63	144	150	149	134	15	5	9	8	18	8	30	23	19	19	23	30	29	27	20	20	28	26	26	25	30	17	21	30	26	17	24	25	24	18	2	5	5
	0	1	43475	23	(no description)	S		0	4	1	1	84	123	130	142	136	21	9	12	20	10	12	24	22	16	15	23	23	19	23	25	15	24	24	22	24	27	22	21	26	27	16	22	21	23	27	2	4	2
	0	2	43475	23	(no description)	S		0	5	1	1	11	165	173	149	181	0	2	1	4	4	0	32	30	27	19	25	32	26	29	31	23	32	32	26	18	32	24	17	32	32	29	30	31	32	27	5	5	5
	0	2	43475	22	(no description)	S		0	5	1	1	59	131	156	150	147	15	3	9	12	12	8	29	25	19	14	22	22	21	30	27	23	29	26	24	25	29	21	25	26	23	20	26	29	25	24	3	4	4
	0	2	43475	22	(no description)	S		0	5	1	1	70	110	123	123	119	16	10	7	16	15	6	21	19	17	16	17	20	22	19	15	17	25	25	21	19	24	14	22	23	20	21	19	24	19	16	3	4	5
	0	2	43475	23	(no description)	S		0	5	1	1	52	143	131	148	152	14	6	8	5	13	6	31	21	20	23	21	27	16	23	26	17	22	27	26	21	28	22	23	28	25	29	25	27	27	19	1	5	4
	0	1	43475	22	(no description)	S		0	4	1	1	98	124	139	128	132	18	16	17	18	16	13	26	16	21	19	16	26	25	23	26	20	23	22	23	20	25	16	20	24	22	17	26	26	21	20	3	5	5
	0	2	43475	22	(no description)	S		0	5	1	1	68	144	135	86	159	14	14	7	16	11	6	26	22	19	25	23	29	20	26	22	16	30	21	13	12	19	9	11	22	30	21	26	32	27	23	3	5	4
	0	1	43475	22	(no description)	S		0	4	1	1	67	130	139	161	159	18	8	10	15	8	8	30	22	16	17	19	26	18	24	21	25	24	27	26	26	30	23	29	27	25	25	29	27	28	25	2	5	4
	0	1	43475	23	(no description)	S		0	4	1	1	61	117	108	130	134	15	7	9	9	13	8	24	17	19	21	13	23	9	19	18	17	20	25	23	23	26	20	18	20	24	18	24	22	25	21	2	4	2
	0	1	43475	21	(no description)	S		0	4	1	1	81	113	140	133	147	22	9	16	17	9	8	25	15	17	17	18	21	21	25	25	20	24	25	23	20	25	17	25	23	25	24	25	25	25	23	2	5	5
	0	2	43475	23	(no description)	S		0	5	1	1	19	145	151	160	174	6	2	2	4	4	1	31	21	22	20	22	29	18	25	21	28	30	29	24	28	29	27	24	28	29	27	31	31	31	25	4	5	5
	0	1	43475	21	(no description)	S		0	5	1	1	84	123	144	113	118	13	20	12	16	11	12	20	16	21	18	25	23	30	27	25	23	15	24	13	20	21	12	24	23	20	18	20	24	19	17	4	4	5
	0	2	43475	22	(no description)	S		0	5	1	1	65	137	113	131	157	15	8	9	15	12	6	26	21	16	24	27	23	15	12	23	21	21	21	17	23	24	22	20	25	27	28	27	30	29	16	3	5	4
	0	1	43475	22	(no description)	S		0	5	1	1	86	136	139	122	145	20	9	12	17	19	9	24	25	18	21	23	25	24	20	25	23	20	27	21	20	25	20	13	23	25	21	23	26	24	26	2	4	4
	0	2	43475	23	(no description)	S		0	5	1	1	87	128	139	132	117	11	17	16	13	20	10	26	17	18	21	23	23	25	20	22	18	26	28	23	20	25	17	26	21	17	20	24	22	23	11	4	5	4
	0	2	43482	22	(no description)	S		0	4	1	1	69	123	121	119	123	10	15	9	9	18	8	23	16	22	21	22	19	20	15	18	21	24	23	20	17	24	16	20	22	22	20	21	23	23	14	4	4	4
	0	2	43482	25	(no description)	S		0	5	1	1	38	148	170	143	169	9	3	6	7	9	4	32	21	20	23	22	30	23	32	28	27	32	28	18	13	31	23	28	30	31	26	31	31	29	21	4	5	5
	0	2	43482	21	(no description)	S		0	5	1	1	37	140	145	176	155	14	0	8	9	2	4	30	25	17	23	22	23	23	20	23	28	26	25	32	28	30	28	29	29	24	18	32	30	31	20	2	5	4
	0	2	43482	23	(no description)	S		0	5	1	1	64	109	115	134	124	12	7	9	14	13	9	21	15	16	19	16	22	14	21	21	21	18	20	24	23	21	25	22	19	18	22	23	23	18	20	4	4	3
	0	2	43482	23	(no description)	S		0	5	1	1	83	112	129	137	131	17	9	17	16	15	9	25	19	17	14	20	17	21	18	22	21	22	25	23	22	29	21	17	25	22	20	22	23	22	22	4	4	5
	0	2	43482	22	(no description)	S		0	4	1	1	92	123	119	146	140	23	12	14	15	14	14	25	19	11	22	23	23	17	19	20	17	22	24	23	24	27	25	20	27	19	26	27	24	24	20	2	3	2
	0	2	43482	26	(no description)	S		0	5	1	1	82	160	132	143	156	18	11	16	14	17	6	30	29	24	23	28	26	16	22	22	20	26	26	24	22	29	18	23	27	26	22	27	31	28	22	3	5	4
	0	1	43482	22	(no description)	S		0	5	1	1	20	146	147	169	176	5	3	1	4	5	2	32	25	23	19	17	30	17	24	31	20	30	25	29	28	32	25	27	28	32	25	31	28	32	28	5	5	5
	0	2	43482	24	(no description)	S		0	5	1	1	94	125	96	157	155	24	17	14	17	12	10	27	14	23	20	17	24	10	18	24	14	14	16	27	26	31	16	25	32	28	23	29	28	25	22	2	5	4
	0	2	43482	24	(no description)	S		0	5	1	1	31	122	112	120	177	2	5	9	4	10	1	23	16	24	22	24	13	10	22	16	16	28	20	16	19	27	11	17	30	32	32	27	32	31	23	5	4	3
	0	2	43482	22	(no description)	S		0	4	1	1	85	142	138	133	134	17	10	14	12	22	10	27	27	19	20	24	25	16	22	21	25	26	28	21	19	25	21	20	27	21	24	23	26	23	17	3	4	4
	0	1	43482	27	(no description)	S		0	5	1	1	66	129	126	137	141	17	8	7	11	17	6	26	21	22	16	20	24	18	20	20	19	24	25	24	24	26	18	20	25	25	19	25	28	21	23	2	5	4
	0	2	43482	22	(no description)	S		0	5	1	1	80	142	119	142	140	21	11	14	9	15	10	31	25	22	16	25	23	18	16	19	17	23	26	27	22	29	17	18	29	25	14	26	28	27	20	2	5	3
	0	2	43482	32	(no description)	S		0	5	1	1	88	92	147	166	151	23	6	17	19	8	15	22	12	14	14	9	21	21	27	21	21	27	30	22	31	30	27	26	30	24	24	27	28	22	26	2	5	5
	0	1	43482	24	(no description)	S		0	5	1	1	71	125	135	140	137	23	9	11	8	12	8	30	20	22	17	8	28	18	22	25	22	25	23	25	23	26	18	20	28	22	18	26	25	24	22	2	5	4
	0	2	43482	24	(no description)	S		0	5	1	1	12	156	166	171	178	4	0	8	0	0	0	30	28	22	18	26	32	22	30	24	28	32	30	32	26	32	22	27	32	32	28	28	30	32	28	1	5	5
	0	2	43489	24	(no description)	S		0	4	1	1	73	119	140	138	125	18	11	10	13	11	10	24	19	15	15	18	28	23	24	25	21	25	22	23	24	24	21	23	23	21	18	24	23	22	17	2	4	5
	0	2	43489	22	(no description)	S		0	5	1	1	59	113	132	137	129	12	3	11	13	13	7	24	14	12	17	23	23	22	12	21	17	31	29	25	20	25	16	24	27	22	17	24	19	25	22	4	3	5
	0	1	43489	25	(no description)	S		0	5	1	1	54	133	132	149	157	15	4	6	14	9	6	27	21	21	18	20	26	15	22	25	24	24	22	22	25	30	21	21	30	27	19	32	29	28	22	2	4	4
	0	2	43489	28	(no description)	S		0	5	1	1	35	153	140	160	152	9	5	6	4	8	3	31	28	21	23	24	26	19	24	21	19	31	26	32	25	28	22	25	28	25	22	25	30	28	22	3	5	4
	0	2	43489	24	(no description)	S		0	5	1	1	76	128	135	152	143	19	11	16	12	9	9	26	22	18	17	19	26	20	28	22	16	23	26	24	23	27	25	25	28	22	20	26	30	26	19	2	4	5
	0	1	43489	20	(no description)	S		0	4	1	1	44	110	136	159	141	11	4	8	8	5	8	26	18	19	15	11	21	18	22	18	21	27	30	28	27	28	24	25	27	22	21	23	23	27	25	4	5	4
	0	1	43489	23	(no description)	S		0	5	1	1	47	129	128	147	151	10	6	7	8	9	7	27	21	19	19	17	26	18	24	19	20	25	22	26	26	29	21	22	23	26	20	28	25	27	25	4	4	4
	0	1	43489	28	(no description)	S		0	5	1	1	78	152	133	129	112	21	10	6	8	22	11	29	28	26	18	24	27	22	20	25	20	21	25	25	17	29	15	16	27	21	17	22	22	18	12	1	5	4
	0	2	43489	26	(no description)	S		0	5	1	1	79	94	119	151	133	19	10	15	12	12	11	25	15	11	16	14	13	11	19	20	19	24	26	27	28	26	21	24	25	23	22	24	20	22	22	2	4	3
	0	2	43489	22	(no description)	S		0	5	1	1	64	78	100	156	132	18	5	7	14	12	8	21	12	10	13	4	18	7	8	27	14	17	27	30	24	28	22	25	27	26	14	24	23	23	22	4	2	2
	0	1	43489	24	(no description)	S		0	5	1	1	68	122	156	145	134	14	6	15	15	12	6	25	20	19	14	20	24	24	26	25	25	24	32	28	25	25	17	21	29	26	19	28	25	26	10	2	4	5
	0	2	43489	23	(no description)	S		0	5	1	1	19	142	134	151	159	6	4	1	4	4	0	29	23	22	20	22	26	12	25	23	22	27	25	29	27	31	21	16	27	27	24	27	26	32	23	4	4	4
	0	1	43489	31	(no description)	S		0	5	1	1	39	127	145	156	158	8	4	7	8	8	4	25	16	21	21	19	25	21	26	23	22	28	25	25	28	30	26	23	24	29	23	26	27	28	25	3	5	4
	0	2	43489	23	(no description)	S		0	5	1	1	56	104	134	168	142	15	4	8	15	9	5	29	10	15	13	15	22	15	17	19	24	32	27	27	27	32	23	30	29	23	21	28	24	24	22	4	4	4
	0	1	43489	26	(no description)	S		0	5	1	1	56	100	115	164	131	9	4	4	13	20	6	25	12	13	9	14	27	12	18	21	16	20	28	32	30	25	22	29	26	19	16	30	20	27	19	2	3	2
	0	2	43489	23	(no description)	S		0	4	1	1	84	124	111	126	135	17	14	14	14	15	10	27	21	16	16	19	25	13	21	20	16	21	20	22	22	23	19	16	24	23	23	22	22	26	19	2	5	4
	0	1	43489	23	(no description)	S		0	5	1	1	42	120	152	143	165	10	4	6	10	8	4	23	8	20	24	19	26	26	27	20	19	32	28	23	26	27	21	24	22	26	27	28	30	31	23	3	4	5
	0	2	43496	30	(no description)	S		0	5	1	1	68	82	72	148	145	16	4	21	14	8	5	15	14	16	18	11	8	16	5	7	12	18	14	24	25	26	27	25	21	24	22	27	20	26	26	3	3	4
	0	2	43496	36	(no description)	S		0	5	1	1	42	103	136	149	146	7	6	5	9	10	5	24	12	19	16	17	15	20	25	22	20	25	24	26	28	27	20	23	25	29	18	27	25	26	21	4	3	4
	0	1	43496	27	(no description)	S		0	5	1	1	74	123	138	141	128	18	8	12	18	10	8	25	21	14	16	26	21	21	19	23	22	26	27	21	20	29	20	24	27	23	13	22	26	22	22	2	3	4
	0	2	43496	25	(no description)	S		0	4	1	1	65	128	144	132	125	10	9	10	11	17	8	24	21	19	16	24	24	23	24	23	25	24	25	21	19	24	20	24	24	24	17	20	22	22	20	4	4	5
	0	1	43496	28	(no description)	S		0	5	1	1	85	111	128	135	122	22	10	13	15	15	10	25	18	18	12	14	24	18	21	21	19	23	26	23	21	25	22	16	28	23	20	20	21	20	18	2	4	4
	0	1	43496	21	(no description)	S		0	4	1	1	102	145	141	133	132	22	18	18	13	20	11	28	20	22	21	28	26	23	23	24	20	24	27	23	18	27	24	16	25	19	23	24	25	24	17	2	5	5
	0	2	43496	30	(no description)	S		0	5	1	1	43	154	158	180	162	14	3	11	5	5	5	32	27	20	21	23	31	22	28	27	22	31	28	29	29	31	30	30	31	26	23	31	29	27	26	2	5	4
	0	2	43496	24	(no description)	S		0	5	1	1	45	91	144	153	157	11	3	6	14	9	2	25	12	18	10	11	15	19	22	22	21	32	28	25	23	30	22	25	28	26	25	25	28	27	26	5	4	5
	0	2	43496	23	(no description)	S		0	5	1	1	52	120	121	154	154	13	7	7	8	10	7	29	16	19	17	13	26	11	19	23	22	25	21	24	28	29	22	23	28	23	27	27	29	25	23	4	5	4
	0	1	43496	22	(no description)	S		0	5	1	1	73	147	133	138	147	19	8	12	12	11	11	30	25	23	18	20	31	22	20	27	18	19	27	24	26	27	15	20	26	24	24	26	29	23	21	2	5	5
	0	1	43496	27	(no description)	S		0	5	1	1	23	158	137	169	173	7	1	2	6	6	1	31	28	25	22	23	29	18	24	25	21	26	23	31	30	32	28	21	27	32	24	29	30	31	27	4	5	4
	0	1	43496	26	(no description)	S		0	5	1	1	64	141	143	162	139	16	6	8	16	12	6	30	25	20	21	22	23	18	24	20	24	30	27	29	24	31	23	27	28	23	20	24	25	23	24	2	5	3
	0	2	43496	21	(no description)	S		0	5	1	1	22	152	139	161	180	5	2	4	4	7	0	29	26	24	21	27	25	9	20	24	25	31	30	28	26	31	21	25	30	32	27	31	30	32	28	4	5	2
	0	1	43496	21	(no description)	S		0	5	1	1	85	118	129	148	132	17	10	14	16	20	8	27	19	20	11	19	22	21	23	21	18	18	28	20	25	29	19	27	28	22	18	24	25	22	21	2	5	4
	0	1	43496	20	(no description)	S		0	5	1	1	79	122	117	147	139	18	7	15	14	14	11	25	21	12	20	18	26	14	24	24	19	18	18	25	24	27	22	23	26	24	24	25	20	24	22	4	5	3
	0	2	43496	23	(no description)	S		0	5	1	1	36	173	178	168	175	14	4	5	5	6	2	31	30	30	22	28	32	24	31	29	30	32	32	32	28	32	23	26	27	31	23	32	31	30	28	1	5	4
	0	1	43496	23	(no description)	S		0	5	1	1	61	153	140	156	169	14	6	14	10	10	7	29	28	26	23	21	26	20	21	23	25	25	26	27	26	29	25	19	30	27	28	28	31	30	25	3	5	4
	0	1	43503	23	(no description)	S		0	5	1	1	97	124	107	128	139	23	14	17	21	9	13	24	22	22	17	18	21	13	8	20	15	25	26	20	22	27	15	20	24	22	23	21	24	23	26	2	4	3
	0	1	43503	28	(no description)	S		0	5	1	1	88	126	135	138	154	21	13	14	12	15	13	26	21	20	20	18	21	19	20	23	20	27	26	23	21	28	18	23	25	29	24	24	30	29	18	1	4	3
	0	1	43503	25	(no description)	S		0	5	1	1	58	129	159	142	157	9	10	5	15	12	7	26	14	22	20	20	27	27	28	27	24	27	26	16	19	28	21	27	31	25	25	27	29	27	24	4	4	4
	0	2	43503	24	(no description)	S		0	5	1	1	46	167	151	162	171	13	7	5	5	7	9	30	27	25	25	30	30	23	29	25	18	31	25	28	22	31	24	25	32	30	22	28	31	32	28	2	5	5
	0	2	43503	26	(no description)	S		0	5	1	1	27	152	140	155	166	8	5	4	3	4	3	31	24	22	20	27	28	23	24	19	21	29	24	30	24	31	22	20	28	29	21	28	30	32	26	3	5	4
	0	1	43503	24	(no description)	S		0	5	1	1	83	129	163	153	140	18	8	13	17	17	10	26	18	18	18	20	29	30	27	30	20	30	26	23	28	31	18	23	30	25	20	30	23	25	17	4	4	5
	0	1	43503	22	(no description)	S		0	5	1	1	85	110	132	144	123	22	7	18	15	12	11	25	13	15	16	20	21	22	20	26	15	26	23	24	27	23	19	24	27	23	14	23	22	22	19	2	4	4
	0	1	43503	25	(no description)	S		0	5	1	1	33	126	138	166	176	10	0	7	4	10	2	23	14	23	24	13	29	12	23	27	23	28	25	21	31	31	31	25	27	31	21	32	31	32	29	4	5	3
	0	1	43503	23	(no description)	S		0	4	1	1	70	112	124	147	139	15	10	9	16	13	7	25	17	17	17	17	19	17	24	17	17	23	26	24	23	27	21	26	26	24	17	25	27	24	22	3	4	4
	0	2	43503	23	(no description)	S		0	5	1	1	69	115	151	164	136	13	11	11	16	9	9	26	16	11	20	19	23	15	30	26	26	25	29	29	28	28	19	28	32	22	19	24	22	26	23	2	3	3
	0	1	43503	23	(no description)	S		0	4	1	1	84	118	123	140	142	19	11	12	17	13	12	26	23	14	16	18	21	16	18	19	16	27	27	23	20	25	22	23	27	21	22	25	27	23	24	2	5	3
	0	1	43503	21	(no description)	S		0	5	1	1	88	113	151	170	131	22	5	18	18	14	11	30	17	16	16	6	28	23	30	27	17	26	28	28	30	29	25	29	29	22	25	22	21	17	24	2	4	4
	0	2	43503	22	(no description)	S		0	5	1	1	20	160	155	163	161	6	4	5	2	3	0	32	26	25	23	23	31	19	32	26	20	31	27	30	25	32	22	26	28	30	21	28	28	30	24	4	5	4
	0	2	43503	23	(no description)	S		0	5	1	1	98	138	144	131	129	21	12	22	17	18	8	25	23	21	20	26	23	24	21	22	22	31	24	25	21	28	15	20	22	22	11	27	28	25	16	2	4	5
	0	2	43503	24	(no description)	S		0	5	5	1	76	130	154	157	119	16	3	14	17	18	8	31	23	13	10	22	31	27	24	25	20	30	28	29	20	32	24	23	29	17	19	24	23	20	16	4	4	5
	0	1	43503	25	(no description)	S		0	5	1	1	45	140	159	162	157	10	3	4	10	11	7	24	20	18	24	24	30	22	31	27	21	31	27	26	26	31	24	25	30	28	23	28	27	24	27	2	4	4
	0	1	43503	23	(no description)	S		0	5	1	1	65	123	137	155	124	16	10	14	10	12	3	29	13	20	17	15	29	16	24	26	24	26	21	26	22	32	21	25	29	26	17	24	24	17	16	3	5	4
	0	2	43503	26	(no description)	S		0	5	1	1	36	152	160	157	164	13	5	5	1	9	3	32	19	24	21	25	31	20	29	24	27	32	28	29	22	27	25	26	28	27	23	30	31	30	23	2	5	5
	0	2	43503	23	(no description)	S		0	4	1	1	58	147	132	145	160	14	11	8	10	7	8	30	24	25	21	22	25	22	22	27	16	28	17	20	24	32	20	24	25	30	19	26	30	28	27	3	5	5
	0	1	43510	26	(no description)	S		0	5	1	1	54	148	145	157	161	18	9	10	2	10	5	31	28	25	17	19	28	21	22	19	24	28	31	29	22	30	21	24	31	29	25	28	29	26	24	2	5	4
	0	2	43510	25	(no description)	S		0	5	1	1	56	102	146	142	126	10	5	13	8	12	8	23	16	19	13	18	13	17	28	18	28	30	25	24	22	28	17	28	23	21	15	27	25	25	13	4	3	5
	0	2	43510	22	(no description)	S		0	5	1	1	55	121	111	163	154	13	2	12	8	16	4	27	23	16	17	15	23	12	20	15	19	25	20	27	24	30	23	30	29	27	22	28	28	28	21	2	5	4
	0	2	43510	28	(no description)	S		0	4	1	1	46	124	136	123	136	6	8	6	9	11	6	24	19	20	16	24	21	22	20	22	20	27	25	25	20	22	14	20	22	24	17	21	28	25	21	4	4	4
	0	2	43510	25	(no description)	S		0	5	1	1	67	84	143	156	124	14	11	11	17	8	6	21	11	13	10	11	18	17	24	20	26	28	28	24	26	27	22	30	27	21	14	23	21	24	21	3	2	4
	0	1	43510	23	(no description)	S		0	5	1	1	72	117	130	148	130	16	6	12	9	15	14	28	22	17	13	12	25	19	22	24	23	19	23	23	22	31	26	21	25	24	22	23	22	20	19	2	5	4
	0	1	43510	29	(no description)	S		0	5	1	1	45	146	146	168	160	12	4	3	10	12	4	32	27	22	16	18	31	18	20	26	24	27	31	31	23	32	22	30	30	29	21	29	26	28	27	4	5	3
	0	1	43510	23	(no description)	S		0	5	1	1	33	134	132	158	153	9	2	5	5	6	6	31	19	16	19	23	26	17	22	19	20	27	27	26	28	29	28	24	23	25	19	26	30	28	25	4	5	5
	0	1	43510	26	(no description)	S		0	4	1	1	60	88	137	124	131	10	7	11	10	15	7	23	8	17	10	11	19	23	15	23	19	29	28	18	17	24	18	24	23	22	18	24	28	19	20	4	4	4
	0	1	43510	23	(no description)	S		0	4	1	1	64	100	130	131	138	18	7	9	8	10	12	24	16	15	11	13	21	20	24	21	18	24	23	22	23	24	20	20	22	24	18	24	24	24	24	3	4	4
	0	2	43510	22	(no description)	S		0	5	1	1	21	162	171	178	171	4	2	3	5	6	1	32	26	24	24	24	32	29	31	26	26	32	27	31	31	32	26	27	31	28	26	31	30	30	26	5	5	5
	0	2	43510	24	(no description)	S		0	5	1	1	117	116	138	137	137	23	16	25	21	21	11	28	19	18	14	17	20	21	9	25	20	31	32	17	23	29	15	25	28	25	15	29	23	22	23	2	4	5
	0	2	43510	25	(no description)	S		0	5	1	1	61	151	156	149	152	14	6	9	7	15	10	30	24	18	21	27	31	26	28	26	16	32	28	25	25	30	20	21	28	26	21	29	25	28	23	2	4	5
	0	2	43510	21	(no description)	S		0	5	1	1	51	166	140	138	153	8	11	9	2	19	2	32	24	25	26	27	32	28	10	25	22	28	27	29	21	26	17	17	28	27	18	30	30	26	22	4	5	5
	0	2	43510	23	(no description)	S		0	5	1	1	83	99	109	141	99	16	9	17	21	15	5	26	20	13	5	22	13	14	14	15	16	26	24	27	17	26	22	23	26	24	12	18	20	13	12	4	5	2
	0	1	43510	23	(no description)	S		0	5	1	1	80	137	126	138	140	17	11	9	15	15	13	25	18	21	22	27	24	23	18	23	18	22	22	20	28	27	17	23	23	25	22	26	21	23	23	2	4	5
	0	1	43510	26	(no description)	S		0	5	1	1	46	134	143	157	140	9	6	13	6	9	3	30	25	18	13	23	25	18	23	24	23	29	26	28	23	31	25	24	26	28	17	24	23	25	23	4	5	4
	0	1	43510	24	(no description)	S		0	4	1	1	57	122	121	135	143	12	9	11	10	10	5	24	22	19	17	18	22	15	21	19	21	22	23	23	20	25	22	22	23	23	21	24	28	24	23	3	4	4
	0	2	43510	23	(no description)	S		0	5	1	1	23	142	120	92	162	1	2	1	8	11	0	24	22	25	18	30	23	21	19	7	22	32	19	16	11	22	14	6	23	29	21	27	29	31	25	5	4	5
	0	1	43517	22	(no description)	S		0	5	1	1	53	156	149	129	145	11	8	11	6	8	9	26	20	28	23	32	27	25	24	20	19	30	31	22	18	27	16	20	26	25	18	25	29	25	23	4	4	5
	0	1	43517	24	(no description)	S		0	4	1	1	65	112	105	147	148	19	4	9	12	12	9	25	16	13	13	16	29	16	19	18	11	18	23	24	22	28	25	20	28	23	25	24	30	25	21	4	4	4
	0	2	43517	22	(no description)	S		0	5	1	1	97	130	164	156	150	19	13	21	21	11	12	25	18	15	20	31	21	23	25	29	28	27	32	24	22	31	17	31	31	23	24	25	26	27	25	2	3	5
	0	2	43517	25	(no description)	S		0	5	1	1	46	141	143	156	164	15	3	8	7	8	5	31	19	20	21	24	26	18	18	27	23	29	28	23	23	30	23	28	29	28	22	30	31	26	27	2	5	5
	0	1	43517	23	(no description)	S		0	5	1	1	38	134	132	158	156	8	5	5	5	12	3	30	19	20	20	16	29	17	23	20	22	23	27	25	22	32	25	25	29	28	25	30	28	25	20	4	5	4
	0	1	43517	25	(no description)	S		0	5	1	1	91	122	153	149	127	22	11	12	18	17	11	27	16	14	16	21	28	23	23	25	23	30	29	26	27	29	19	25	23	21	21	26	21	19	19	2	5	4
	0	1	43517	22	(no description)	S		0	4	1	1	88	119	133	138	135	23	14	8	16	18	9	26	20	14	18	17	24	20	27	25	19	22	20	22	24	27	23	15	27	23	18	24	29	23	18	2	4	3
	0	2	43517	22	(no description)	S		0	5	1	1	63	130	148	132	143	13	8	8	15	12	7	29	23	17	14	25	22	27	20	28	19	28	26	23	22	25	22	15	25	22	17	28	28	24	24	4	5	5
	0	1	43517	31	(no description)	S		0	5	1	1	54	128	129	139	144	10	7	7	11	13	6	24	22	21	22	17	22	16	20	21	21	24	27	26	21	27	20	20	25	25	20	27	28	25	19	4	4	4
	0	2	43517	23	(no description)	S		0	5	1	1	75	130	117	134	162	18	15	10	13	10	9	27	20	23	21	15	24	16	20	21	16	28	16	17	22	32	16	22	25	25	29	29	27	29	23	1	5	4
	0	2	43517	21	(no description)	S		0	5	1	1	39	117	119	140	147	11	5	9	7	4	3	23	16	21	17	14	26	15	16	19	16	26	27	22	22	27	20	24	25	28	20	23	26	25	25	4	4	4
	0	1	43517	23	(no description)	S		0	4	1	1	71	108	134	137	143	22	7	9	11	13	9	22	16	21	16	18	15	20	26	24	16	20	28	24	26	25	17	21	24	24	21	23	26	25	24	2	4	4
	0	1	43517	24	(no description)	S		0	4	1	1	70	110	133	140	130	18	8	11	12	13	8	26	14	18	15	15	22	19	23	23	21	23	24	24	23	27	20	20	26	24	16	23	23	22	22	4	3	4
	0	1	43517	28	(no description)	S		0	5	1	1	50	137	145	149	154	11	4	10	9	11	5	28	22	22	24	17	24	17	27	26	22	30	23	24	26	29	18	24	28	25	26	28	28	26	21	4	4	4
	0	1	43517	20	(no description)	S		0	5	1	1	94	114	138	122	136	18	14	18	16	20	8	21	19	17	17	14	26	20	22	22	21	25	28	17	14	25	18	23	25	22	27	21	23	25	18	1	4	3
	0	1	43517	23	(no description)	S		0	5	1	1	67	134	155	159	142	17	5	17	10	12	6	32	24	19	20	14	25	22	30	27	22	22	32	22	24	29	24	30	30	28	10	27	26	24	27	3	5	5
	0	1	43517	22	(no description)	S		0	5	1	1	85	113	121	120	137	19	13	12	18	14	9	21	18	20	20	15	19	16	17	24	18	23	23	20	20	22	17	19	22	23	20	22	25	24	23	2	4	4
	0	2	43517	22	(no description)	S		0	4	1	1	81	119	127	117	104	13	9	15	11	19	14	23	23	14	16	24	19	19	23	23	19	24	19	16	21	22	19	18	21	15	16	20	19	21	13	4	4	3
	0	2	43531	23	(no description)	S		0	4	1	1	54	137	115	137	128	9	9	11	10	8	7	28	20	23	19	23	24	16	23	18	17	24	17	25	21	27	20	18	26	22	21	25	26	15	19	5	5	4
	0	2	43531	25	(no description)	S		0	5	1	1	109	112	143	143	117	23	11	19	23	20	13	25	17	14	16	19	21	20	30	25	20	29	19	24	21	26	21	23	28	20	18	21	24	17	17	2	4	4
	0	2	43531	26	(no description)	S		0	5	1	1	29	144	128	153	174	7	2	5	4	8	3	31	25	27	19	18	24	19	23	20	20	23	23	29	26	29	26	13	30	31	28	28	29	30	28	5	5	5
	0	1	43531	24	(no description)	S		0	5	1	1	67	149	161	164	148	14	4	10	17	15	7	32	25	17	25	19	31	23	30	31	23	27	27	26	26	31	27	28	26	27	21	30	23	23	24	2	5	5
	0	2	43531	25	(no description)	S		0	5	1	1	47	115	145	147	152	11	5	3	15	10	3	23	12	19	15	23	23	24	20	26	23	27	25	24	23	28	22	25	25	28	18	30	29	28	19	5	4	5
	0	2	43531	27	(no description)	S		0	5	1	1	67	121	148	152	135	14	8	9	14	16	6	24	19	19	14	25	20	27	26	19	22	29	25	25	22	27	22	27	29	19	18	28	25	23	22	4	4	5
	0	1	43531	27	(no description)	S		0	5	1	1	10	148	164	167	173	6	0	1	2	1	0	31	24	28	21	14	30	27	29	25	25	32	26	31	24	31	30	22	29	31	22	31	30	32	27	5	5	5
	0	2	43531	32	(no description)	S		0	5	1	1	39	161	148	144	172	4	8	9	9	8	1	31	22	25	25	27	31	12	25	28	29	24	30	29	19	32	22	17	25	28	31	31	29	27	26	5	5	4
	0	1	43538	22	(no description)	S		0	5	1	1	78	142	141	131	130	23	9	11	12	14	9	29	27	20	17	20	29	16	22	29	23	25	26	19	19	24	20	21	28	23	19	23	21	20	24	2	5	4
	0	1	43538	23	(no description)	S		0	5	1	1	56	165	151	155	144	12	5	12	7	15	5	32	29	25	21	26	32	23	28	22	22	28	28	30	27	31	24	16	27	25	20	27	29	25	18	2	5	4
	0	2	43538	27	(no description)	S		0	5	1	1	43	135	158	138	138	11	5	6	4	11	6	29	21	22	18	16	29	25	25	22	25	31	30	24	24	27	19	16	28	23	19	30	23	25	18	2	5	5
	0	2	43538	23	(no description)	S		0	5	1	1	58	139	140	142	144	9	8	12	9	14	6	26	22	23	20	23	25	19	21	18	24	32	26	29	23	26	16	21	27	26	20	26	26	23	23	4	5	5
	0	1	43538	22	(no description)	S		0	4	1	1	69	110	128	145	130	20	7	11	12	10	9	27	17	14	12	14	26	24	23	21	18	21	21	22	23	27	27	23	23	24	17	21	23	23	22	3	4	4
	0	2	43538	23	(no description)	S		0	5	1	1	60	157	160	162	149	13	4	20	9	10	4	32	31	18	19	29	28	17	30	31	24	32	26	28	19	32	24	29	30	27	20	28	29	24	21	2	5	5
	0	1	43538	30	(no description)	S		0	5	1	1	60	139	139	151	140	16	9	5	9	13	8	29	23	22	20	15	30	20	26	22	23	24	24	24	26	28	25	22	26	24	21	23	27	25	20	1	5	4
	0	1	43538	21	(no description)	S		0	5	1	1	59	128	128	138	131	15	7	10	11	8	8	26	20	21	17	21	23	17	23	20	20	26	22	21	22	26	23	22	24	20	16	25	27	22	21	3	5	4
	0	2	43538	25	(no description)	S		0	4	1	1	90	123	130	124	141	21	16	16	18	13	6	25	26	18	13	22	19	22	19	24	19	20	26	16	20	20	19	24	25	22	24	23	22	25	25	2	4	4
	0	1	43538	24	(no description)	S		0	5	1	1	58	147	147	153	152	14	4	8	11	16	5	32	23	18	23	21	30	19	25	23	22	28	30	23	26	27	23	25	29	26	23	28	27	26	22	2	5	3
	0	2	43538	27	(no description)	S		0	5	1	1	56	155	157	137	132	14	7	6	9	15	5	30	23	26	24	22	30	29	23	26	21	29	29	22	20	29	18	23	25	24	17	26	24	24	17	2	5	5
	0	1	43538	24	(no description)	S		0	5	1	1	76	118	121	122	139	16	10	8	17	16	9	23	18	21	14	20	22	14	23	22	18	24	20	18	20	23	19	20	22	25	22	24	25	22	21	2	4	4
	0	2	43538	23	(no description)	S		0	5	1	1	30	102	123	126	146	9	2	6	6	4	3	18	21	18	12	14	19	24	14	16	18	23	28	18	23	26	21	17	21	26	20	27	23	23	27	5	5	4
	0	1	43538	25	(no description)	S		0	5	1	1	30	147	167	151	170	8	1	9	5	5	2	31	21	25	20	23	27	28	30	26	22	32	29	30	24	28	22	18	29	32	21	27	30	32	28	1	4	5
	0	1	43538	24	(no description)	S		0	5	1	1	11	173	173	171	175	0	4	1	4	2	0	32	31	30	25	23	32	27	28	29	25	32	32	32	23	32	32	20	32	32	21	32	30	32	28	5	5	5
	0	2	43538	23	(no description)	S		0	5	1	1	42	143	153	166	163	10	4	9	8	10	1	31	23	20	18	22	29	22	29	26	20	30	26	29	29	29	21	28	30	27	27	28	30	25	26	4	5	4
	0	1	43538	31	(no description)	S		0	5	1	1	33	144	135	165	173	4	2	7	8	10	2	29	25	21	20	24	25	17	19	23	23	27	26	29	30	30	26	21	29	31	26	30	29	32	25	4	4	3
	0	2	43538	22	(no description)	S		0	5	1	1	43	123	138	146	145	10	4	6	11	8	4	28	17	19	13	22	24	25	20	20	18	26	29	24	21	29	21	26	25	28	17	26	27	27	20	4	5	4
	0	1	43602	24	(no description)	S		0	5	1	1	46	139	139	143	156	8	7	10	7	10	4	28	22	22	23	17	27	20	23	22	23	27	24	25	20	29	23	20	26	27	25	27	27	28	22	3	5	4
	0	2	43602	27	(no description)	S		0	5	1	1	43	136	152	177	165	13	4	5	8	8	5	31	22	20	18	17	28	19	22	24	28	31	28	31	28	32	29	27	30	29	24	30	27	31	24	2	5	4
	0	1	43602	23	(no description)	S		0	5	1	1	65	125	154	127	131	15	10	11	10	11	8	26	22	22	17	13	25	25	26	24	23	31	25	21	18	29	16	21	22	26	17	20	26	22	20	3	5	5
	0	1	43602	21	(no description)	S		0	5	1	1	70	112	144	144	157	18	7	10	18	6	11	27	14	12	12	22	25	21	28	28	15	30	22	21	26	29	26	20	22	24	21	30	29	30	23	2	4	4
	0	2	43602	23	(no description)	S		0	5	1	1	68	130	135	165	141	19	8	6	16	11	8	29	27	16	21	10	27	18	22	17	19	29	30	30	25	30	23	25	32	27	15	27	26	25	21	2	4	4
	0	2	43602	23	(no description)	S		0	5	1	1	51	132	149	136	159	14	1	13	9	8	6	29	9	18	29	17	30	25	22	27	22	24	29	25	19	25	23	22	22	27	20	27	31	32	22	2	5	4
	0	2	43602	23	(no description)	S		0	5	1	1	73	126	152	131	141	16	6	12	16	15	8	23	24	16	19	22	22	22	28	25	22	29	26	19	21	29	18	21	23	23	25	25	29	23	16	3	3	4
	0	1	43602	22	(no description)	S		0	5	1	1	44	145	139	157	150	14	9	5	7	6	3	31	22	26	21	18	27	15	17	27	20	31	29	26	28	31	19	21	32	25	18	22	27	29	29	3	5	5
	0	2	43602	23	(no description)	S		0	5	1	1	96	148	168	154	148	22	7	20	16	19	12	31	27	18	17	25	30	26	31	32	20	32	27	24	23	30	20	27	30	24	19	28	32	25	20	2	4	4
	0	2	43602	26	(no description)	S		0	5	1	1	53	129	140	140	127	8	8	9	13	9	6	23	23	20	15	25	23	13	26	19	23	32	27	26	22	26	21	21	24	20	18	25	24	24	16	4	4	3
	0	2	43602	24	(no description)	S		0	5	1	1	18	150	140	160	156	6	0	1	5	5	1	32	23	23	18	23	31	22	22	20	21	29	26	28	28	32	21	22	29	30	17	28	28	29	24	4	5	4
	0	1	43602	26	(no description)	S		0	5	1	1	39	167	159	150	144	8	7	6	4	10	4	30	28	26	24	29	30	22	28	25	26	31	27	27	24	29	17	23	30	29	19	23	29	24	20	3	5	5
	0	2	43602	23	(no description)	S		0	5	1	1	28	98	121	168	151	9	6	1	8	3	1	26	12	20	9	13	18	23	16	10	20	25	27	30	26	29	27	28	28	25	20	28	30	26	22	5	4	4
	0	2	43602	23	(no description)	S		0	5	1	1	39	141	127	142	158	7	6	6	4	11	5	31	21	25	19	18	27	19	15	21	21	25	26	24	25	30	18	19	26	26	25	26	31	27	23	4	5	4
	0	1	43602	23	(no description)	S		0	5	1	1	71	104	130	157	127	16	5	11	19	15	5	24	20	13	4	21	22	25	21	18	15	26	25	29	26	27	18	29	28	25	19	27	21	15	20	2	3	4
	0	1	43602	25	(no description)	S		0	4	1	1	47	135	137	154	151	11	4	9	5	10	8	26	21	22	19	19	28	20	19	23	23	28	24	25	26	28	26	24	25	24	22	26	28	27	24	4	5	4
	0	1	43602	24	(no description)	S		0	5	1	1	31	152	133	157	168	10	7	1	7	6	0	32	24	26	20	21	29	17	10	21	30	26	29	30	29	32	20	20	26	31	26	27	31	32	21	4	5	5
	0	1	43602	21	(no description)	S		0	5	1	1	82	129	161	143	156	17	12	13	14	18	8	26	16	22	23	21	21	29	27	21	26	30	28	23	25	23	18	26	28	25	24	29	27	25	26	4	5	5
	0	1	43602	26	(no description)	S		0	4	1	1	48	130	139	149	138	10	9	7	8	9	5	24	23	20	20	20	23	23	26	23	19	25	23	23	25	26	21	23	31	22	18	25	28	24	21	4	4	4
	0	2	43602	24	(no description)	S		0	4	1	1	71	107	123	138	131	16	9	10	10	17	9	24	14	19	16	11	23	14	15	24	20	25	25	24	26	28	20	19	21	24	15	25	25	22	20	2	3	3
	0	2	43602	28	(no description)	S		0	4	1	1	76	99	133	146	136	16	6	11	21	13	9	24	12	14	15	19	15	15	19	24	19	28	28	23	21	26	22	25	29	24	16	28	25	23	20	2	3	4
	0	2	43602	24	(no description)	S		0	5	1	1	37	144	148	152	138	7	2	9	7	9	3	31	22	21	18	23	29	18	21	21	26	32	30	25	24	28	26	21	28	24	16	26	27	22	23	4	5	2
	0	2	43602	30	(no description)	S		0	5	1	1	30	133	141	159	171	9	2	6	8	5	0	30	19	26	22	10	26	14	23	21	22	32	29	21	31	27	26	25	29	31	22	30	30	30	28	4	4	5
	0	1	43602	25	(no description)	S		0	5	1	1	90	132	160	143	141	22	9	16	21	12	10	30	19	22	16	20	25	20	28	29	26	28	29	23	23	31	18	24	24	24	20	25	24	23	25	2	5	5
	0	1	43602	24	(no description)	S		0	5	1	1	68	124	119	163	163	17	8	8	10	17	8	26	18	22	15	18	25	14	21	19	21	20	24	25	27	29	29	30	23	29	20	30	26	26	32	2	4	4
	0	2	43602	22	(no description)	S		0	5	1	1	66	162	148	162	164	21	11	10	5	13	6	31	25	28	23	25	30	21	22	29	22	31	23	22	26	32	25	26	31	26	26	30	29	28	25	2	5	5
	0	2	43602	25	(no description)	S		0	5	1	1	62	137	120	134	138	12	8	9	9	16	8	26	24	23	19	20	25	17	13	21	26	19	24	23	23	25	19	22	22	24	20	25	25	23	21	4	5	4
	0	2	43602	23	(no description)	S		0	5	1	1	29	145	143	158	172	9	1	5	5	6	3	32	27	25	18	13	30	24	20	23	15	32	29	29	27	31	25	19	27	29	25	29	32	32	25	4	5	4
	0	2	43602	27	(no description)	S		0	5	1	1	30	133	147	147	161	13	2	3	5	5	2	27	14	22	21	19	30	17	24	25	20	32	29	20	25	29	28	22	23	29	21	29	29	29	24	2	5	3
	0	2	43602	25	(no description)	S		0	5	1	1	60	142	155	140	141	13	10	11	7	14	5	27	25	23	22	22	23	24	27	28	22	30	24	24	15	30	21	20	30	26	20	26	27	22	20	4	5	5
	0	1	43602	22	(no description)	S		0	5	1	1	26	126	155	169	157	7	3	7	5	3	1	29	21	19	18	13	26	20	28	24	22	31	30	30	27	31	28	26	27	28	20	30	27	26	26	4	5	4
	0	1	43602	25	(no description)	S		0	5	1	1	29	155	137	154	170	6	5	3	4	8	3	31	25	23	19	26	31	18	24	24	22	24	25	26	26	31	27	18	26	30	26	30	30	28	26	4	5	4
	0	1	43602	30	(no description)	S		0	5	1	1	51	143	146	157	152	8	8	8	9	11	7	30	21	20	17	26	29	20	29	20	23	28	26	27	29	28	23	21	29	25	23	25	28	28	23	1	5	4
	0	2	43602	25	(no description)	S		0	4	1	1	96	84	129	137	139	26	11	18	16	15	10	24	10	8	14	15	13	17	25	26	10	22	29	24	20	28	23	22	20	28	21	24	23	21	22	2	4	3
	0	1	43602	22	(no description)	S		0	5	1	1	44	135	140	154	145	9	6	6	9	11	3	27	23	22	19	21	23	22	19	22	21	30	26	28	26	29	27	16	28	29	17	24	25	28	22	3	5	4
	0	1	43602	24	(no description)	S		0	5	1	1	33	164	145	160	165	10	4	1	7	7	4	32	28	26	25	22	31	21	25	24	23	26	26	27	25	32	24	21	31	29	22	30	29	30	25	4	5	5
	0	1	43602	39	(no description)	S		0	5	1	1	37	115	137	164	154	8	5	4	6	9	5	26	20	19	12	10	28	17	19	24	23	27	27	27	26	31	26	25	29	28	20	29	27	27	23	4	4	5
Middle Name	Birthdate	Sex	Test Date	Age	Test Description	Form (R or S)	Rater Name	Rater Gender	A	B	C	N	E	O	A	C	N1	N2	N3	N4	N5	N6	E1	E2	E3	E4	E5	E6	O1	O2	O3	O4	O5	O6	A1	A2	A3	A4	A5	A6	C1	C2	C3	C4	C5	C6	1	2	3
	0	2	2019-05-30	22	(no description)	S		0	4	1	1	55	90	134	148	139	17	4	10	11	7	6	23	11	11	10	13	22	21	21	12	21	31	28	25	27	26	25	21	24	25	18	22	25	26	23	2	3	4
	0	2	2019-05-30	29	(no description)	S		0	4	1	1	90	134	142	135	140	20	17	12	9	20	12	25	16	22	22	25	24	16	26	25	15	31	29	23	20	28	18	18	28	23	16	26	29	25	21	2	4	4
	0	1	2019-05-30	23	(no description)	S		0	5	1	1	54	121	135	149	130	15	3	13	8	9	6	25	19	20	21	16	20	17	24	18	23	29	24	27	26	30	22	19	25	25	16	23	24	24	18	3	5	4
	0	1	2019-05-30	24	(no description)	S		0	5	1	1	82	111	123	133	131	18	9	14	15	17	9	21	18	16	17	19	20	16	22	20	18	23	24	24	22	24	19	22	22	24	18	22	26	20	21	2	3	4
	0	1	2019-05-30	24	(no description)	S		0	5	1	1	31	145	136	146	175	8	3	7	7	4	2	29	22	25	20	22	27	17	20	25	18	31	25	20	20	29	27	25	25	29	30	30	30	31	25	4	4	3
	0	1	2019-05-30	23	(no description)	S		0	5	1	1	70	140	138	133	161	21	6	11	12	12	8	29	23	18	21	19	30	26	26	25	13	22	26	26	22	30	21	11	23	29	26	27	26	28	25	2	5	4
	0	2	2019-05-30	22	(no description)	S		0	5	1	1	58	157	163	160	161	15	4	11	8	10	10	32	28	24	21	23	29	22	30	32	24	27	28	23	27	31	22	27	30	27	26	27	29	26	26	4	5	4
	0	1	2019-05-30	25	(no description)	S		0	5	1	1	82	138	139	150	127	21	9	14	17	12	9	30	22	22	20	17	27	19	27	22	22	25	24	26	28	29	19	22	26	24	15	24	27	17	20	2	5	4
	0	2	2019-05-30	23	(no description)	S		0	5	1	1	59	123	143	145	152	10	9	10	12	14	4	26	17	20	17	19	24	25	17	26	22	21	32	22	24	29	18	24	28	26	28	26	28	24	20	5	4	5
	0	1	2019-05-30	25	(no description)	S		0	5	1	1	34	177	159	134	116	2	6	4	4	15	3	31	28	31	24	31	32	24	27	30	19	32	27	27	22	29	12	14	30	25	11	23	28	19	10	5	5	4
	0	1	2019-05-30	22	(no description)	S		0	5	1	1	73	156	151	140	150	19	10	13	8	15	8	30	27	24	21	26	28	20	29	26	22	27	27	23	22	29	18	19	29	23	26	25	30	27	19	3	5	4
	0	2	2019-05-30	24	(no description)	S		0	5	1	1	51	119	134	150	148	12	6	12	8	7	6	25	19	16	14	21	24	18	24	20	18	30	24	24	23	28	24	26	25	26	22	30	26	25	19	3	4	4
	0	2	2019-05-30	24	(no description)	S		0	5	1	1	95	73	70	97	176	21	9	19	25	14	7	17	6	19	12	5	14	16	10	5	7	26	6	11	28	21	15	12	10	30	28	28	28	30	32	2	3	4
	0	2	2019-05-30	30	(no description)	S		0	5	1	1	81	142	151	141	178	16	13	13	16	16	7	28	11	28	23	26	26	13	27	31	23	29	28	20	22	28	21	26	24	30	32	26	31	31	28	2	5	4
	0	1	2019-05-30	22	(no description)	S		0	4	1	1	57	100	109	134	136	12	12	6	9	8	10	24	17	16	12	13	18	15	17	19	19	13	26	24	21	22	19	25	23	24	17	23	23	25	24	3	4	3
	0	2	2019-05-30	23	(no description)	S		0	5	1	1	34	131	130	137	148	7	5	5	5	9	3	24	17	21	19	24	26	17	24	17	18	26	28	25	21	29	20	15	27	28	19	25	27	27	22	4	4	4
	0	2	2019-05-30	20	(no description)	S		0	5	1	1	52	141	151	149	144	10	4	12	9	11	6	30	25	22	21	15	28	21	22	23	28	26	31	24	24	27	30	21	23	23	20	28	25	25	23	4	5	5
	0	1	2019-05-30	23	(no description)	S		0	5	1	1	58	93	130	151	146	15	7	10	14	6	6	26	13	20	13	11	10	13	24	23	21	24	25	20	28	28	23	28	24	25	18	26	25	26	26	2	4	5
	0	1	2019-05-30	27	(no description)	S		0	4	1	1	59	98	124	157	153	14	3	8	17	9	8	24	8	18	18	8	22	16	9	24	16	30	29	28	27	28	23	24	27	26	26	26	28	24	23	4	4	5
	0	1	2019-05-30	24	(no description)	S		0	5	1	1	53	129	141	151	134	10	7	10	9	10	7	26	19	20	20	19	25	20	24	20	23	26	28	23	22	27	22	29	28	25	16	23	23	26	21	4	5	4
	0	2	2019-05-30	26	(no description)	S		0	5	1	1	76	142	170	161	149	17	13	18	14	6	8	30	17	21	21	23	30	25	29	30	24	31	31	28	28	31	23	25	26	28	20	25	29	27	20	3	5	5
	0	1	2019-05-30	25	(no description)	S		0	4	1	1	66	130	127	137	135	14	8	7	12	13	12	26	26	16	18	23	21	17	21	25	16	22	26	24	25	23	16	24	25	23	22	25	22	23	20	3	4	3
	0	2	2019-05-30	24	(no description)	S		0	5	1	1	10	150	161	172	163	4	0	2	1	3	0	31	27	25	20	22	25	26	22	22	29	32	30	32	26	32	26	29	27	31	14	32	28	32	26	5	5	5
	0	2	2019-05-30	23	(no description)	S		0	4	2	1	55	128	139	146	125	9	8	8	8	13	9	24	22	20	16	22	24	18	24	24	25	26	22	20	26	26	24	24	26	22	14	23	24	24	18	4	4	4
	0	2	2019-05-30	23	(no description)	S		0	4	1	1	96	113	122	101	102	17	16	16	16	18	13	22	18	16	16	19	22	18	21	21	18	23	21	17	16	20	13	15	20	19	14	18	21	15	15	3	4	4
	0	1	2019-05-30	24	(no description)	S		0	5	1	1	73	114	117	160	132	19	4	15	13	11	11	29	19	17	15	11	23	17	21	20	16	17	26	26	27	30	23	26	28	22	13	25	22	22	28	2	5	3
	0	1	2019-05-30	22	(no description)	S		0	5	1	1	49	110	145	145	166	11	9	9	6	7	7	27	18	19	15	8	23	23	23	24	21	26	28	25	25	29	20	18	28	30	27	27	29	26	27	3	4	5
	0	2	2019-05-30	23	(no description)	S		0	5	1	1	70	127	135	133	133	13	10	15	12	13	7	24	24	20	16	19	24	17	23	24	21	25	25	23	21	24	18	20	27	22	20	24	23	24	20	4	4	3
	0	1	2019-05-30	23	(no description)	S		0	5	1	1	35	127	131	165	141	8	1	8	9	6	3	27	25	15	13	26	21	12	22	15	27	26	29	31	27	27	29	25	26	26	14	27	23	28	23	4	4	3
	0	2	2019-05-30	23	(no description)	S		0	5	1	1	47	137	134	163	130	8	5	5	7	14	8	30	25	16	16	19	31	19	23	19	21	25	27	31	29	29	24	25	25	24	16	26	22	26	16	4	5	3
	0	1	2019-05-30	26	(no description)	S		0	4	1	2	101	130	127	161	164	24	9	18	23	16	11	30	19	14	23	15	29	19	17	22	16	23	30	26	22	32	29	22	30	27	32	23	30	27	25	2	5	5
	0	2	2019-05-30	27	(no description)	S		0	5	1	1	73	103	140	143	126	17	8	13	12	13	10	25	14	15	12	16	21	24	23	20	17	29	27	24	22	23	22	25	27	22	15	24	23	22	20	4	4	5
	0	2	2019-05-30	25	(no description)	S		0	4	1	1	73	117	127	130	140	21	8	10	17	8	9	27	17	22	13	15	23	19	22	24	14	22	26	17	23	24	21	19	26	22	22	23	26	23	24	2	5	4
	0	1	2019-05-30	22	(no description)	S		0	5	1	1	89	131	144	119	144	20	16	17	14	12	10	22	22	20	25	21	21	21	24	27	20	26	26	20	22	25	16	13	23	26	26	25	23	21	23	2	1	4
	0	2	2019-05-30	23	(no description)	S		0	5	1	1	67	120	153	122	107	13	6	13	11	13	11	23	18	22	14	21	22	25	23	24	22	30	29	22	16	22	19	17	26	22	13	21	19	13	19	3	4	5
	0	1	2019-05-30	22	(no description)	S		0	5	1	1	72	114	128	139	130	20	3	11	16	13	9	24	25	16	9	21	19	19	25	16	16	24	28	21	23	25	17	24	29	23	18	23	23	20	23	2	4	2
	0	1	2019-05-30	24	(no description)	S		0	4	1	1	68	117	126	132	143	15	9	13	10	12	9	24	19	18	17	17	22	20	22	20	20	22	22	21	25	23	20	20	23	24	21	26	24	23	25	3	4	5
	0	2	2019-10-11	22	(no description)	S		0	5	1	1	77	98	127	133	138	12	10	12	18	14	11	22	11	13	17	16	19	18	20	22	17	26	24	18	24	26	19	24	22	21	24	25	26	24	18	4	4	4
	0	2	2019-10-11	24	(no description)	S		0	4	1	1	77	99	118	126	126	12	13	18	12	14	8	20	21	16	10	14	18	13	21	22	19	24	19	23	19	22	18	22	22	22	20	21	21	21	21	4	2	4
	0	1	2019-10-11	39	(no description)	S		0	5	1	1	57	141	140	128	157	13	10	5	10	14	5	25	17	26	23	24	26	23	23	23	19	27	25	22	22	29	13	17	25	28	23	26	30	27	23	2	4	5
	0	1	2019-10-11	22	(no description)	S		0	5	1	1	47	131	132	141	144	12	3	9	8	6	9	27	21	18	18	21	26	23	23	22	21	22	21	27	26	28	20	18	22	24	21	26	26	24	23	2	4	5
	0	2	2019-10-11	23	(no description)	S		0	5	1	1	100	115	132	121	114	20	15	24	15	13	13	25	23	19	12	19	17	22	19	22	20	26	23	24	18	23	20	15	21	24	17	21	21	14	17	2	5	5
	0	1	2019-10-11	25	(no description)	S		0	4	1	1	60	128	141	140	152	13	10	8	9	11	9	28	22	23	17	17	21	20	26	24	20	24	27	18	23	27	23	24	25	28	23	25	24	26	26	2	5	5
	0	2	2019-10-11	22	(no description)	S		0	5	1	1	97	141	127	113	127	20	11	12	20	22	12	24	18	25	18	28	28	22	19	21	20	20	25	20	16	25	11	14	27	26	16	25	25	21	14	3	4	5
	0	2	2019-10-11	26	(no description)	S		0	5	1	1	95	117	139	149	136	19	8	21	17	20	10	24	17	18	15	20	23	22	20	29	13	29	26	26	25	25	20	26	27	22	23	27	26	19	19	2	4	5
	0	1	2019-10-11	25	(no description)	S		0	5	1	1	26	93	128	153	172	8	3	4	4	7	0	22	8	17	5	21	20	12	16	21	22	26	31	26	20	31	21	24	31	29	31	27	30	32	23	1	4	4
	0	1	2019-10-11	23	(no description)	S		0	5	1	1	44	137	154	156	153	13	4	4	6	12	5	27	22	21	21	21	25	22	25	23	26	29	29	28	25	28	26	23	26	26	20	27	28	30	22	1	5	4
	0	1	2019-10-11	22	(no description)	S		0	5	1	1	55	106	119	172	150	15	1	5	18	8	8	28	15	15	14	10	24	15	18	25	18	17	26	27	28	31	29	28	29	25	19	30	24	27	25	3	4	3
	0	1	2019-10-11	28	(no description)	S		0	5	1	1	49	155	162	163	162	13	6	4	5	15	6	32	25	21	23	22	32	28	29	30	18	29	28	27	25	32	22	25	32	26	26	30	30	29	21	4	5	5
	0	2	2019-10-11	23	(no description)	S		0	5	1	1	40	156	165	140	156	5	3	8	5	11	8	30	26	24	22	25	29	20	31	29	24	30	31	25	22	29	18	15	31	28	23	24	29	29	23	4	5	5
	0	2	2019-10-11	25	(no description)	S		0	5	1	1	82	121	135	145	147	21	9	14	17	13	8	26	19	18	19	20	19	19	22	21	19	27	27	19	17	30	24	26	29	24	22	27	25	26	23	2	4	4
	0	1	2019-10-11	23	(no description)	S		0	5	1	1	57	152	109	154	165	13	8	6	7	15	8	29	27	25	24	21	26	11	11	26	21	18	22	26	24	29	24	22	29	31	23	27	30	29	25	2	5	3
	0	1	2019-10-11	24	(no description)	S		0	5	1	1	52	120	102	156	175	14	8	4	8	11	7	24	20	22	18	15	21	7	19	27	11	9	29	28	25	32	22	24	25	31	23	30	31	29	31	2	4	2
	0	2	2019-10-11	23	(no description)	S		0	4	1	1	87	115	110	104	133	17	19	12	14	16	9	20	18	17	16	23	21	17	12	22	15	23	21	11	19	25	11	17	21	24	22	18	29	19	21	3	5	4
	0	1	2019-10-11	23	(no description)	S		0	5	1	1	67	147	146	151	144	20	8	7	13	10	9	27	28	17	24	23	28	17	24	29	23	28	25	25	25	30	20	24	27	23	22	26	25	25	23	2	2	4
	0	2	2019-10-11	22	(no description)	S		0	5	1	1	73	135	148	145	161	19	10	11	14	10	9	24	19	20	20	25	27	19	24	25	19	32	29	20	26	26	16	29	28	27	18	31	28	31	26	3	3	4
	0	1	2019-10-11	24	(no description)	S		0	5	1	1	67	117	128	130	155	16	5	11	15	12	8	23	16	16	17	21	24	16	22	20	17	23	30	24	18	28	20	12	28	25	22	27	30	27	24	4	4	3
	0	2	2019-10-11	33	(no description)	S		0	5	1	1	58	97	88	125	151	4	10	9	18	13	4	17	15	17	17	20	11	10	4	16	9	27	22	16	20	25	11	24	29	28	16	31	27	26	23	5	2	2
	0	1	2019-10-11	22	(no description)	S		0	5	1	1	48	148	151	152	165	15	7	6	6	8	6	31	23	22	22	22	28	20	28	31	20	28	24	26	29	32	20	17	28	29	24	29	29	29	25	3	5	5
	0	2	2019-10-11	23	(no description)	S		0	5	1	1	81	92	116	137	125	18	11	10	14	18	10	19	16	14	12	14	17	16	18	25	12	24	21	24	28	25	15	21	24	21	17	24	25	23	15	3	3	4
	0	2	2019-10-11	28	(no description)	S		0	5	1	1	18	128	110	129	118	0	3	1	2	12	0	25	14	25	17	24	23	16	6	19	17	22	30	26	14	29	18	19	23	22	8	27	26	23	12	5	5	4
	0	1	2019-10-11	23	(no description)	S		0	5	1	1	47	178	139	160	164	7	11	5	5	16	3	32	28	30	31	25	32	26	13	29	17	23	31	29	25	31	13	30	32	27	26	30	32	29	20	4	5	4
	0	1	2019-10-11	23	(no description)	S		0	5	1	1	40	166	161	152	175	13	2	8	3	12	2	31	29	28	23	23	32	22	30	27	28	28	26	29	23	32	19	20	29	31	24	30	29	32	29	2	5	5
	0	1	2019-10-11	22	(no description)	S		0	5	1	1	57	144	132	140	148	12	8	10	9	10	8	28	24	23	24	19	26	17	26	20	19	26	24	25	24	28	20	22	21	25	26	24	28	25	20	2	5	3
	0	2	2019-10-11	21	(no description)	S		0	5	1	1	3	160	152	177	180	1	0	0	1	0	1	32	31	26	26	19	26	18	30	15	27	32	30	32	31	32	27	25	30	32	26	30	28	32	32	5	5	5
	0	2	2019-10-11	22	(no description)	S		0	5	1	1	78	110	143	147	136	17	9	16	14	14	8	26	21	11	13	18	21	21	22	25	22	27	26	23	24	27	25	26	22	24	18	23	24	24	23	4	4	3
	0	2	2019-10-11	21	(no description)	S		0	5	1	1	28	147	151	155	170	10	1	6	4	4	3	29	28	22	20	21	27	18	25	21	27	29	31	27	28	29	23	21	27	28	22	28	31	32	29	1	5	4
	0	2	2019-10-11	21	(no description)	S		0	5	1	1	20	161	146	157	171	4	2	6	1	6	1	32	27	24	20	28	30	21	25	26	24	26	24	30	23	31	24	20	29	31	23	29	29	32	27	1	5	5
	0	2	2019-10-11	24	(no description)	S		0	5	1	2	65	151	142	147	157	17	11	16	5	8	8	32	30	20	18	22	29	21	24	29	21	22	25	26	20	28	21	20	32	23	26	27	30	29	22	4	5	5
	0	2	2019-10-11	23	(no description)	S		0	5	1	1	25	137	135	163	161	4	3	2	4	7	5	32	27	15	19	22	22	15	24	25	15	31	25	31	21	28	29	28	26	30	24	28	24	28	27	4	5	4
	0	2	2019-10-11	21	(no description)	S		0	5	1	1	79	143	138	149	144	21	8	14	10	16	10	29	27	20	16	23	28	23	21	26	20	27	21	26	21	24	20	28	30	22	22	29	28	24	19	4	5	5
	0	1	2019-10-11	22	(no description)	S		0	5	1	1	53	155	151	148	147	14	7	10	8	8	6	30	26	22	24	23	30	25	26	23	22	30	25	24	24	28	23	23	26	26	20	24	26	27	24	3	5	5
	0	2	2019-10-11	30	(no description)	S		0	5	1	1	17	175	151	152	170	4	0	4	2	7	0	29	29	31	27	28	31	21	27	17	26	32	28	28	17	31	23	21	32	32	18	30	32	32	26	5	5	5
	0	1	2019-10-11	24	(no description)	S		0	5	1	1	9	153	156	168	162	4	0	1	3	1	0	30	30	25	22	24	22	29	29	10	25	32	31	31	25	32	30	18	32	29	19	30	26	31	27	4	5	5
	0	1	2019-10-11	22	(no description)	S		0	5	1	1	72	147	146	173	174	18	6	16	19	8	5	31	23	25	19	23	26	23	22	28	17	32	24	23	32	32	25	29	32	28	28	31	30	31	26	5	5	5
	0	2	2019-10-11	28	(no description)	S		0	5	1	1	29	132	145	149	163	8	4	4	3	5	5	26	17	26	20	18	25	23	30	25	16	25	26	23	26	27	22	23	28	27	28	28	28	28	24	4	4	4
	0	1	2019-10-11	26	(no description)	S		0	5	1	1	42	140	121	150	172	14	8	5	7	6	2	31	21	25	20	17	26	15	17	25	13	24	27	23	25	28	18	27	29	32	26	30	27	31	26	4	5	4
	0	2	2019-10-17	35	(no description)	S		0	5	1	1	63	98	121	150	138	14	7	14	13	8	7	25	12	15	10	19	17	17	18	19	17	26	24	23	28	27	24	23	25	23	20	24	25	24	22	3	4	4
	0	1	2019-10-25	23	(no description)	S		0	4	1	1	79	142	128	130	143	17	15	11	8	18	10	27	20	23	22	22	28	15	26	22	16	23	26	24	21	24	19	19	23	24	22	22	26	28	21	2	5	4
	0	1	2019-10-25	21	(no description)	S		0	5	1	1	70	168	159	153	147	20	8	12	8	11	11	32	29	26	25	26	30	29	25	29	25	32	19	22	29	31	18	22	31	30	20	27	26	22	22	2	5	5
	0	2	2019-10-25	40	(no description)	S		0	5	1	1	50	131	133	140	136	8	9	10	8	9	6	25	20	18	20	21	27	18	24	24	21	24	22	20	22	28	16	26	28	25	19	23	23	26	20	4	4	3
	0	2	2019-10-25	22	(no description)	S		0	5	1	1	65	155	123	118	150	14	11	11	8	16	5	25	26	29	24	26	25	15	22	20	20	24	22	19	17	25	14	20	23	27	19	29	29	25	21	4	5	4
	0	2	2019-10-25	25	(no description)	S		0	5	1	1	32	133	129	162	162	10	2	5	8	4	3	31	19	20	20	17	26	17	17	17	23	28	27	30	26	30	24	25	27	27	21	30	29	31	24	4	5	4
	0	2	2019-10-25	25	(no description)	S		0	5	1	1	59	137	143	144	147	16	7	11	10	12	3	30	19	21	18	23	26	22	24	26	20	25	26	23	22	28	21	22	28	26	20	26	30	25	20	3	5	4
	0	1	2019-10-25	22	(no description)	S		0	5	1	1	77	140	156	154	151	19	8	13	10	20	7	28	20	22	19	23	28	23	25	26	26	25	31	24	26	29	24	20	31	24	25	24	30	27	21	2	5	4
	0	1	2019-10-25	24	(no description)	S		0	5	1	1	81	62	145	130	160	22	5	19	22	9	4	13	6	13	8	10	12	21	22	24	24	27	27	10	26	27	17	24	26	25	24	27	28	27	29	1	2	5
	0	1	2019-10-25	21	(no description)	S		0	5	1	1	80	104	148	128	149	19	12	16	15	9	9	21	12	22	19	14	16	21	27	23	21	32	24	20	17	25	15	23	28	26	25	24	26	25	23	2	5	5
	0	1	2019-10-25	23	(no description)	S		0	5	1	1	66	119	117	156	144	21	6	11	8	13	7	25	22	19	18	11	24	15	21	20	19	19	23	23	27	27	27	26	26	25	22	27	21	25	24	2	4	4
	0	2	2019-10-25	26	(no description)	S		0	5	1	1	97	140	170	120	141	22	13	18	18	19	7	28	15	24	23	20	30	25	29	32	24	29	31	26	11	30	12	14	27	26	22	25	30	22	16	3	4	5
	0	1	2019-10-25	23	(no description)	S		0	5	1	1	64	123	114	142	139	13	8	11	11	12	9	23	23	18	16	21	22	17	12	19	18	23	25	25	26	28	15	22	26	24	21	21	26	25	22	3	4	3
	0	1	2019-10-25	26	(no description)	S		0	5	1	1	48	126	140	158	139	11	10	7	10	5	5	29	19	20	14	19	25	17	25	22	21	27	28	25	26	30	25	26	26	24	18	26	22	26	23	4	5	4
	0	2	2019-10-25	23	(no description)	S		0	5	1	1	86	114	130	150	145	20	11	14	15	12	14	24	24	19	16	15	16	13	25	22	18	25	27	22	24	27	21	26	30	24	24	25	23	22	27	3	4	4
	0	1	2019-10-25	23	(no description)	S		0	4	1	1	70	141	145	141	141	24	8	7	9	12	10	27	23	21	20	20	30	23	28	27	19	24	24	24	22	26	23	22	24	25	21	25	24	26	20	2	4	4
	0	2	2019-10-25	28	(no description)	S		0	5	1	1	27	126	146	167	160	8	5	5	5	3	1	25	16	21	19	24	21	19	22	24	22	28	31	25	26	30	25	30	31	28	22	28	28	29	25	3	4	5
	0	2	2019-10-25	24	(no description)	S		0	5	1	1	82	131	133	132	140	21	13	9	16	14	9	25	21	20	18	18	29	23	22	25	15	25	23	24	23	25	21	14	25	23	22	23	28	22	22	3	4	5
	0	1	2019-10-25	22	(no description)	S		0	5	1	1	62	139	151	155	161	12	7	11	14	12	6	30	25	22	17	23	22	20	26	28	20	31	26	27	24	28	24	24	28	27	21	28	30	30	25	4	4	4
	0	2	2019-10-25	23	(no description)	S		0	5	1	1	65	165	156	146	164	17	4	13	8	14	9	32	28	25	26	25	29	19	25	29	27	27	29	21	18	30	22	27	28	27	31	26	29	27	24	3	5	4
	0	1	2019-10-25	24	(no description)	S		0	4	1	1	88	117	133	123	112	20	10	15	16	17	10	23	15	17	15	23	24	23	17	23	19	25	26	17	17	25	18	21	25	18	15	21	21	22	15	2	4	5
	0	2	2019-10-25	26	(no description)	S		0	5	1	1	47	130	138	133	154	10	8	5	9	7	8	26	20	21	20	20	23	19	25	17	23	26	28	23	19	25	20	21	25	29	27	22	25	25	26	4	5	4
	0	2	2019-10-25	24	(no description)	S		0	5	1	1	51	144	118	169	166	18	6	7	9	8	3	32	22	24	21	16	29	11	23	26	14	21	23	28	27	32	28	23	31	30	23	30	26	30	27	1	5	3
	0	1	2019-10-25	22	(no description)	S		0	5	1	1	49	144	120	119	129	9	8	6	3	16	7	30	21	20	21	22	30	19	12	23	17	23	26	24	12	27	16	16	24	23	16	26	28	22	14	4	5	3
	0	2	2019-10-25	24	(no description)	S		0	5	1	1	26	142	148	161	169	11	3	3	3	5	1	29	27	26	15	21	24	18	25	26	22	27	30	25	27	32	26	23	28	31	20	28	29	31	30	2	5	4
	0	2	2019-10-25	35	(no description)	S		0	5	1	1	37	155	158	174	163	11	3	6	9	5	3	32	29	21	19	24	30	18	32	24	25	31	28	32	26	30	30	25	31	30	29	29	28	25	22	4	5	5
	0	1	2019-10-25	23	(no description)	S		0	5	1	1	50	157	154	162	152	16	1	6	6	13	8	31	22	24	22	26	32	23	27	22	28	26	28	29	23	32	27	25	26	27	19	28	29	29	20	4	5	4
	0	1	2019-10-25	25	(no description)	S		0	5	1	1	52	137	152	160	134	13	6	7	7	12	7	29	17	24	17	22	28	24	22	23	23	30	30	30	27	28	22	27	26	24	11	26	27	24	22	2	5	4
	0	1	2019-10-25	26	(no description)	S		0	4	1	1	72	136	130	142	138	16	12	12	12	9	11	28	25	23	16	16	28	21	22	24	19	21	23	25	17	29	20	27	24	21	18	25	25	24	25	2	5	4
	0	1	2019-10-25	22	(no description)	S		0	5	1	1	66	135	149	148	162	17	6	11	11	13	8	28	19	20	20	20	28	15	24	29	23	29	29	26	23	30	18	22	29	24	23	29	32	31	23	3	5	5
	0	1	2019-10-25	25	(no description)	S		0	4	1	1	44	117	116	124	150	10	7	3	6	12	6	18	11	23	19	27	19	23	10	12	19	25	27	9	26	28	16	19	26	23	18	28	28	27	26	3	4	5
	0	1	2019-10-25	24	(no description)	S		0	5	1	1	23	175	158	165	172	10	1	5	3	3	1	32	30	27	24	30	32	16	28	30	23	31	30	30	26	32	28	19	30	32	27	30	30	31	22	2	5	4
	0	2	2019-10-25	24	(no description)	S		0	5	1	1	80	119	126	146	135	15	8	16	18	15	8	28	20	16	15	20	20	18	19	21	20	23	25	23	24	29	22	21	27	25	18	24	25	22	21	4	4	4
	0	2	2019-10-25	22	(no description)	S		0	4	1	1	84	108	138	148	146	24	5	18	19	9	9	25	18	17	15	14	19	19	23	24	22	22	28	22	23	30	21	26	26	26	17	27	25	26	25	2	4	4
	0	1	2019-10-25	26	(no description)	S		0	5	1	1	73	137	151	156	129	18	2	13	21	11	8	29	21	20	17	18	32	22	25	22	26	28	28	27	20	30	28	26	25	21	18	26	30	21	13	2	5	4
	0	1	2019-10-25	23	(no description)	S		0	5	1	1	73	139	114	148	151	22	5	9	15	15	7	28	29	13	20	20	29	17	8	23	17	18	31	26	20	29	18	28	27	24	28	29	24	25	21	2	4	4
	0	1	2019-10-25	24	(no description)	S		0	4	1	1	53	123	144	143	138	12	3	12	11	9	6	25	22	18	18	18	22	19	27	20	23	30	25	21	25	29	24	20	24	25	21	23	24	22	23	4	5	4
	0	2	2019-10-25	26	(no description)	S		0	5	1	1	56	152	160	137	166	16	6	13	8	10	3	30	24	27	21	29	21	24	28	26	25	30	27	24	24	27	22	18	22	29	21	31	31	30	24	2	5	5
	0	1	2019-10-25	27	(no description)	S		0	4	1	1	84	88	118	149	170	23	9	18	21	5	8	20	10	16	21	11	10	16	16	23	15	26	22	25	25	21	26	24	28	26	27	27	31	31	28	1	4	4
	0	1	2019-11-01	22	(no description)	S		0	5	2	1	72	127	148	144	164	20	9	11	14	8	10	25	15	22	21	16	28	21	28	24	18	30	27	25	20	29	25	24	21	29	22	29	27	31	26	2	5	3
	0	2	2019-11-01	28	(no description)	S		0	5	1	1	56	121	123	164	135	15	5	9	11	11	5	27	23	17	15	13	26	15	24	20	21	19	24	25	28	31	27	24	29	27	15	25	22	26	20	2	5	3
	0	1	2019-11-01	24	(no description)	S		0	4	1	1	70	132	132	126	140	16	11	10	8	15	10	24	21	20	17	25	25	17	24	21	22	27	21	21	18	24	18	21	24	23	20	25	26	24	22	4	5	5
	0	2	2019-11-01	29	(no description)	S		0	5	1	1	11	156	141	174	170	5	1	0	1	4	0	32	28	28	20	17	31	19	18	19	30	28	27	31	27	32	29	26	29	32	24	28	30	31	25	4	5	4
	0	1	2019-11-01	26	(no description)	S		0	5	1	1	61	131	141	146	162	19	8	7	9	10	8	27	22	18	21	16	27	22	21	25	22	28	23	25	22	28	21	23	27	27	23	26	30	29	27	2	4	5
	0	1	2019-11-01	22	(no description)	S		0	5	1	1	46	139	136	158	147	8	4	7	9	9	9	26	23	27	18	16	29	23	18	21	23	23	28	30	30	27	26	15	30	24	24	26	24	29	20	4	4	5
	0	1	2019-11-01	26	(no description)	S		0	5	1	1	103	147	152	143	110	21	13	14	22	23	10	26	26	24	17	27	27	22	25	27	23	27	28	27	25	29	15	21	26	16	14	21	26	15	18	2	2	4
	0	2	2019-11-01	21	(no description)	S		0	5	1	1	47	170	162	157	172	13	6	12	4	11	1	32	31	28	21	26	32	24	29	27	24	29	29	29	24	28	22	26	28	31	23	32	30	31	25	4	5	5
	0	2	2019-11-01	23	(no description)	S		0	5	1	1	73	103	142	155	147	22	3	16	12	10	10	24	20	20	15	6	18	18	23	26	26	21	28	25	26	27	23	27	27	24	25	26	26	24	22	2	5	4
	0	1	2019-11-01	23	(no description)	S		0	5	1	1	58	140	141	151	154	18	5	7	9	11	8	29	24	19	20	20	28	20	26	25	17	26	27	25	27	29	20	22	28	27	22	27	28	29	21	3	5	4
	0	2	2019-11-01	26	(no description)	S		0	5	1	1	62	103	160	160	161	15	5	17	7	9	9	19	12	17	21	21	13	16	32	25	23	32	32	32	21	27	22	27	31	25	24	29	28	29	26	3	2	4
	0	1	2019-11-01	21	(no description)	S		0	5	1	1	80	134	144	130	135	23	8	12	8	19	10	26	22	24	16	21	25	21	27	30	17	23	26	18	20	27	19	20	26	27	13	26	26	26	17	1	4	5
	0	1	2019-11-01	24	(no description)	S		0	5	1	1	76	135	142	144	135	19	6	15	16	15	5	31	20	22	16	18	28	24	21	25	20	26	26	21	21	27	22	23	30	23	21	25	25	21	20	4	5	4
	0	1	2019-11-01	24	(no description)	S		0	4	1	1	59	132	128	141	134	13	9	9	9	10	9	24	21	22	18	24	23	16	21	22	20	25	24	23	24	24	22	23	25	24	17	23	24	23	23	3	4	4
	0	2	2019-11-01	25	(no description)	S		0	5	1	1	61	116	129	142	134	13	6	14	9	11	8	24	14	18	17	21	22	18	25	20	19	21	26	18	22	25	24	28	25	23	21	21	24	25	20	4	3	4
	0	2	2019-11-02	24	(no description)	S		0	5	1	1	25	145	121	158	157	4	5	5	2	8	1	29	26	22	18	24	26	14	20	20	17	31	19	29	20	32	23	27	27	29	25	23	31	27	22	3	4	4
	0	1	2019-11-01	25	(no description)	S		0	5	1	1	61	160	158	171	163	15	9	9	5	14	9	32	30	22	24	22	30	19	26	30	25	30	28	32	30	29	23	28	29	28	22	32	28	28	25	2	5	5
	0	2	2019-11-01	26	(no description)	S		0	5	1	1	18	172	163	165	171	3	4	8	3	0	0	31	30	25	25	30	31	22	26	26	29	30	30	30	21	32	29	21	32	32	17	31	31	32	28	5	5	4
	0	1	2019-11-01	26	(no description)	S		0	4	1	1	64	129	141	155	151	17	5	14	12	10	6	30	22	21	17	15	24	14	23	21	26	30	27	21	28	29	26	22	29	25	19	26	26	29	26	2	5	4
	0	1	2019-11-01	24	(no description)	S		0	5	1	1	68	122	153	135	142	16	8	13	11	10	10	27	17	17	19	20	22	20	28	30	15	31	29	19	22	29	19	22	24	26	17	23	27	26	23	3	4	5
	0	1	2019-11-01	26	(no description)	S		0	4	1	1	64	143	136	154	135	11	6	15	10	14	8	30	27	18	18	23	27	14	25	20	26	27	24	29	25	25	21	23	31	24	22	24	22	24	19	3	5	3
	0	2	2019-11-01	24	(no description)	S		0	5	1	1	59	130	118	154	152	14	4	10	13	12	6	27	22	19	20	23	19	12	11	19	21	31	24	24	27	29	20	26	28	26	22	27	28	24	25	2	5	4
	0	2	2019-11-01	23	(no description)	S		0	5	1	1	64	126	166	163	136	8	6	13	19	15	3	31	16	14	17	18	30	30	32	32	19	31	22	26	30	32	20	26	29	24	17	26	25	27	17	5	4	5
	0	2	2019-11-01	22	(no description)	S		0	5	1	1	126	109	135	104	122	22	22	21	23	27	11	23	8	20	22	14	22	20	21	25	16	29	24	17	18	19	11	14	25	17	23	22	27	23	10	2	5	4
	0	2	2019-11-01	23	(no description)	S		0	5	1	1	71	97	122	155	159	18	7	14	16	8	8	24	13	18	14	11	17	16	23	17	17	25	24	24	28	26	25	27	25	23	24	28	28	28	28	3	4	5
	0	1	2019-11-01	26	(no description)	S		0	5	1	1	84	135	162	153	143	23	9	13	8	19	12	30	28	21	15	19	22	24	28	25	24	30	31	23	22	31	25	25	27	25	25	23	22	22	26	2	5	4
	0	2	2019-11-01	20	(no description)	S		0	5	1	1	51	137	151	160	147	13	2	9	9	11	7	30	19	19	18	22	29	22	25	25	25	29	25	26	26	30	28	24	26	24	21	25	28	26	23	4	5	3
	0	1	2019-11-01	22	(no description)	S		0	5	1	1	92	115	123	148	143	23	8	13	19	16	13	23	17	13	18	22	22	21	20	23	13	23	23	25	28	26	20	26	23	26	19	25	24	21	28	1	2	4
	0	2	2019-11-01	21	(no description)	S		0	5	1	1	70	145	153	150	166	23	7	13	10	10	7	31	24	19	24	17	30	26	26	29	22	22	28	29	24	31	19	23	24	28	26	28	30	29	25	1	5	5
	0	1	2019-11-01	22	(no description)	S		0	4	1	1	76	109	138	159	143	16	9	17	16	12	6	24	15	17	18	15	20	19	17	23	24	25	30	25	26	29	23	26	30	26	22	27	22	22	24	4	4	5
	0	2	2019-11-01	23	(no description)	S		0	4	1	1	59	108	119	112	141	9	8	7	10	18	7	22	20	20	12	16	18	19	14	15	17	30	24	12	18	24	18	16	24	28	19	25	27	20	22	4	4	5
	0	2	2019-11-01	24	(no description)	S		0	5	1	1	36	151	120	125	151	5	7	9	2	10	3	29	31	15	19	27	30	18	19	21	23	16	23	27	21	25	21	9	22	29	18	27	28	26	23	5	5	3
	0	1	2019-11-01	22	(no description)	S		0	5	1	1	101	90	115	120	156	25	15	18	17	12	14	20	17	17	13	15	8	21	16	29	16	12	21	17	19	17	16	27	24	20	29	31	29	22	25	1	4	4
	0	2	2019-11-01	23	(no description)	S		0	5	1	1	70	109	105	129	127	19	5	9	14	12	11	23	19	14	20	16	17	18	18	18	17	19	15	24	22	25	20	18	20	19	24	20	25	22	17	2	4	3
	0	1	2019-11-01	22	(no description)	S		0	4	1	1	83	112	124	129	120	19	12	11	13	17	11	24	19	19	10	18	22	22	23	23	15	20	21	24	20	24	16	20	25	24	16	23	18	19	20	4	4	4
	0	2	2019-11-01	23	(no description)	S		0	4	1	1	59	136	125	154	143	15	7	9	9	13	6	27	24	20	18	21	26	20	18	21	18	26	22	24	26	28	21	29	26	23	21	28	27	24	20	4	5	4
	0	1	2019-11-01	22	(no description)	S		0	4	1	1	90	135	143	124	134	23	16	8	14	19	10	26	17	24	23	18	27	16	21	31	25	22	28	19	22	25	15	18	25	23	21	22	26	23	19	2	5	4
	0	1	2019-11-22	23	(no description)	S		0	4	1	1	86	133	126	139	144	19	10	13	15	19	10	28	17	21	20	21	26	13	24	24	17	19	29	22	24	28	17	22	26	24	27	25	24	24	20	3	5	4
	0	2	2019-11-22	26	(no description)	S		0	5	1	1	63	119	126	150	158	16	7	11	10	10	9	27	22	16	18	16	20	15	17	24	20	27	23	23	26	29	27	20	25	25	24	27	29	27	26	3	4	3
	0	2	2019-11-22	32	(no description)	S		0	5	1	1	67	112	153	149	130	12	9	16	13	9	8	24	16	21	12	18	21	26	28	23	21	30	25	25	27	27	19	25	26	23	17	25	22	21	22	4	4	5
	0	2	2019-11-22	23	(no description)	S		0	5	1	1	48	130	103	134	145	8	8	7	11	11	3	30	21	21	15	18	25	14	7	25	15	20	22	24	17	23	24	22	24	25	18	28	26	22	26	5	4	4
	0	1	2019-11-22	24	(no description)	S		0	5	1	1	97	146	120	142	161	22	9	14	19	19	14	27	25	17	22	25	30	16	18	24	18	16	28	23	22	29	20	21	27	27	26	28	30	26	24	1	4	3
	0	1	2019-11-22	25	(no description)	S		0	5	1	1	63	123	152	150	155	18	4	10	7	15	9	29	15	18	23	12	26	16	24	28	27	28	29	25	25	27	23	19	31	28	26	25	29	25	22	3	5	2
	0	1	2019-11-22	26	(no description)	S		0	4	1	1	70	121	131	130	139	14	12	12	10	15	7	25	20	16	17	21	22	17	20	21	22	25	26	19	21	26	20	22	22	25	20	24	21	26	23	3	4	4
	0	2	2019-11-22	23	(no description)	S		0	5	1	1	45	139	155	137	140	5	8	3	11	12	6	29	27	27	17	12	27	26	28	30	19	26	26	23	22	26	16	22	28	25	19	25	23	23	25	4	4	5
	0	2	2019-11-22	21	(no description)	S		0	5	1	1	70	132	81	120	160	21	13	12	8	11	5	25	25	24	22	18	18	22	1	23	12	7	16	17	16	28	11	22	26	26	27	28	28	27	24	1	5	3
	0	2	2019-11-22	21	(no description)	S		0	5	1	1	83	135	122	142	139	18	9	18	11	15	12	26	26	18	20	27	18	14	22	17	21	29	19	21	21	25	22	24	29	27	20	23	26	22	21	3	4	4
	0	2	2019-11-22	24	(no description)	S		0	5	1	1	50	114	109	126	128	11	3	8	11	13	4	25	13	18	20	15	23	24	16	18	14	20	17	24	14	23	20	20	25	23	15	25	23	22	20	4	5	4
	0	2	2019-11-22	28	(no description)	S		0	5	1	1	77	115	136	140	125	18	8	9	15	19	8	26	12	14	17	22	24	20	25	22	21	24	24	24	21	27	21	23	24	25	17	21	20	23	19	3	4	4
	0	1	2019-11-22	23	(no description)	S		0	4	1	1	95	127	120	116	140	22	10	14	19	20	10	24	21	21	18	25	18	14	13	26	19	19	29	15	18	23	17	18	25	22	23	24	29	23	19	2	4	3
	0	1	2019-11-22	22	(no description)	S		0	4	1	1	66	132	127	131	147	16	8	11	12	12	7	23	20	19	16	25	29	21	17	23	19	25	22	20	16	29	21	17	28	25	27	24	27	24	20	2	2	4
	0	2	2019-11-22	22	(no description)	S		0	5	1	1	23	152	153	160	151	5	0	6	2	9	1	30	25	26	23	23	25	29	28	23	21	32	20	28	27	30	25	20	30	26	16	27	29	30	23	4	4	5
	0	2	2019-11-22	26	(no description)	S		0	5	1	1	26	144	147	161	174	7	3	7	6	2	1	29	22	26	21	18	28	17	22	26	23	29	30	27	26	31	25	25	27	32	24	31	29	30	28	4	5	4
	0	2	2019-11-22	23	(no description)	S		0	5	1	1	53	102	141	133	149	12	7	7	14	9	4	21	9	18	18	14	22	25	18	24	21	27	26	23	24	25	19	19	23	25	17	27	29	25	26	2	3	5
	0	2	2019-11-22	24	(no description)	S		0	5	1	1	50	123	132	143	151	12	9	9	9	9	2	24	19	24	17	17	22	15	21	21	20	31	24	24	27	28	23	18	23	27	20	22	25	31	26	4	5	5
	0	2	2019-11-22	23	(no description)	S		0	4	1	1	45	128	127	141	138	9	6	6	8	9	7	25	24	20	15	22	22	19	18	21	23	24	22	24	26	26	19	23	23	24	20	23	25	24	22	4	4	4
	0	1	2019-11-22	24	(no description)	S		0	5	1	1	91	117	159	140	140	23	9	19	19	13	8	19	17	19	15	26	21	21	30	31	23	28	26	21	23	25	23	24	24	24	18	24	26	24	24	2	3	5
	0	1	2019-11-22	22	(no description)	S		0	5	1	1	81	136	146	172	174	24	2	11	24	12	8	26	21	14	18	27	30	16	31	27	20	24	28	27	28	31	31	28	27	27	29	31	30	29	28	2	3	5
	0	1	2019-11-22	22	(no description)	S		0	5	1	1	90	131	148	139	154	23	12	11	18	20	6	27	16	19	18	27	24	25	22	29	22	24	26	26	19	31	17	19	27	28	28	24	30	26	18	1	4	5
	0	1	2019-11-22	24	(no description)	S		0	5	1	1	86	119	117	121	144	19	17	9	13	15	13	24	14	20	21	18	22	13	20	22	18	22	22	20	23	25	16	18	19	24	28	25	24	22	21	1	4	3
	0	2	2019-11-22	22	(no description)	S		0	5	1	1	56	138	162	147	173	13	9	9	9	10	6	28	22	23	19	21	25	24	29	30	22	31	26	24	26	29	22	22	24	29	28	29	31	30	26	3	5	5
	0	1	2019-11-22	23	(no description)	S		0	5	1	1	45	99	127	119	146	5	5	13	1	18	3	20	15	21	12	28	3	24	12	10	24	28	29	15	13	27	16	17	31	27	22	24	29	26	18	4	4	5
	0	2	2019-11-22	24	(no description)	S		0	4	1	1	105	88	106	119	132	22	17	17	22	10	17	22	11	20	8	16	11	17	14	20	13	19	23	21	19	17	19	21	22	20	22	24	24	23	19	2	3	4
	0	2	2019-11-22	22	(no description)	S		0	5	1	1	26	158	149	150	155	2	6	3	2	13	0	31	25	25	21	26	30	16	27	30	22	29	25	25	17	31	25	21	31	28	18	30	28	32	19	5	5	5
	0	1	2019-11-22	25	(no description)	S		0	4	1	1	48	137	136	143	143	12	9	4	6	8	9	26	22	21	19	17	32	21	23	23	18	25	26	23	25	27	23	20	25	24	20	25	25	25	24	4	5	3
	0	2	2019-11-22	31	(no description)	S		0	5	1	1	71	119	139	158	146	16	2	20	16	8	9	24	16	24	16	21	18	20	15	28	22	24	30	30	23	24	24	31	26	24	21	26	25	29	21	3	5	4
	0	1	2019-11-22	22	(no description)	S		0	5	1	1	68	151	84	133	172	18	12	11	9	14	4	30	25	23	23	23	27	9	5	20	15	12	23	21	23	31	16	18	24	30	26	30	30	31	25	2	5	3
	0	2	2019-11-22	24	(no description)	S		0	5	1	1	55	106	137	153	150	13	4	8	13	9	8	27	15	12	17	9	26	19	21	20	20	27	30	26	25	27	24	25	26	27	27	24	23	26	23	3	4	4
	0	2	2019-11-22	26	(no description)	S		0	5	1	1	68	114	140	154	133	13	6	14	16	10	9	28	8	15	13	20	30	15	30	22	19	26	28	25	26	26	26	26	25	23	22	23	25	22	18	2	5	4
	0	1	2019-11-22	22	(no description)	S		0	5	1	1	76	121	124	140	124	19	11	10	11	16	9	22	24	16	18	18	23	17	22	21	18	22	24	26	21	26	22	18	27	21	18	19	24	23	19	2	4	4
	0	1	2019-11-22	23	(no description)	S		0	5	1	1	40	149	146	163	145	10	3	5	2	13	7	31	28	25	19	17	29	17	17	31	30	26	25	27	29	32	24	24	27	30	11	29	28	25	22	4	5	4
	0	2	2019-11-22	21	(no description)	S		0	5	1	1	89	140	164	132	127	15	10	22	19	11	12	30	29	16	14	26	25	29	24	30	25	30	26	25	20	29	15	24	19	21	16	22	28	24	16	3	5	5
	0	2	2019-11-22	23	(no description)	S		0	5	1	1	31	140	155	165	155	6	5	8	4	6	2	32	27	18	18	26	19	27	21	23	24	32	28	28	27	32	25	25	28	28	17	29	27	32	22	5	5	4
	0	2	2019-11-22	24	(no description)	S		0	5	1	1	39	138	139	158	132	9	4	5	6	10	5	30	20	19	18	23	28	19	21	20	20	30	29	27	28	28	23	27	25	22	18	27	23	24	18	4	5	3
	0	1	2019-11-22	27	(no description)	S		0	5	1	1	22	140	137	158	172	9	1	2	5	3	2	29	23	21	20	21	26	17	25	23	21	25	26	24	26	29	28	24	27	29	25	31	26	31	30	4	5	4
	0	2	2019-11-22	22	(no description)	S		0	5	1	1	98	129	164	144	129	24	12	18	18	13	13	26	17	14	20	24	28	26	27	28	27	30	26	24	23	28	20	20	29	24	19	20	27	23	16	2	5	5
	0	2	2019-12-06	24	(no description)	S		0	5	1	1	76	123	132	139	146	18	9	12	14	15	8	27	17	15	19	24	21	20	27	22	15	25	23	23	22	28	19	24	23	25	25	21	25	28	22	4	5	5
	0	2	2019-12-06	25	(no description)	S		0	5	1	1	74	118	109	129	121	22	10	10	11	11	10	23	21	18	18	20	18	13	15	18	18	22	23	23	19	23	20	21	23	19	25	22	16	20	19	2	4	4
	0	1	2019-12-06	24	(no description)	S		0	4	1	1	77	117	133	159	133	21	5	10	15	15	11	27	22	19	16	11	22	10	15	30	25	26	27	25	25	32	23	23	31	24	18	26	27	21	17	2	3	2
	0	1	2019-12-06	23	(no description)	S		0	5	1	1	87	138	135	149	155	21	14	13	14	17	8	27	20	21	22	23	25	16	22	26	19	27	25	25	22	27	23	24	28	27	22	28	29	25	24	1	4	3
	0	2	2019-12-06	22	(no description)	S		0	5	1	1	63	132	149	152	173	15	7	15	9	9	8	27	16	21	23	23	22	19	29	26	16	31	28	28	24	29	20	25	26	28	28	29	30	32	26	3	4	4
	0	1	2019-12-06	20	(no description)	S		0	5	1	1	53	123	153	162	124	8	8	11	9	11	6	30	19	14	11	23	26	17	30	28	24	32	22	32	23	26	25	27	29	20	18	26	24	25	11	4	5	5
	0	1	2019-12-06	27	(no description)	S		0	5	1	1	53	166	159	138	150	19	6	5	4	14	5	32	28	25	21	28	32	21	26	28	28	28	28	29	19	32	17	13	28	30	23	20	30	26	21	2	5	3
	0	1	2019-12-06	24	(no description)	S		0	5	1	1	31	141	139	133	163	8	3	4	5	9	2	27	20	21	21	25	27	20	24	25	23	23	24	23	16	29	21	17	27	27	22	28	31	30	25	4	5	5
	0	2	2019-12-06	26	(no description)	S		0	5	1	1	49	135	110	144	148	7	3	7	15	15	2	27	23	22	16	25	22	18	11	20	17	17	27	23	23	29	19	24	26	26	20	28	27	25	22	4	4	4
	0	1	2019-12-06	25	(no description)	S		0	5	1	1	23	153	168	153	171	6	3	5	5	3	1	30	22	25	22	24	30	29	28	25	25	32	29	20	22	32	26	21	32	31	23	28	31	31	27	4	5	5
	0	2	2019-12-06	23	(no description)	S		0	5	1	1	39	145	154	149	147	8	5	4	6	11	5	28	23	22	18	26	28	25	23	21	25	32	28	31	23	29	20	21	25	25	20	26	27	28	21	4	5	5
	0	2	2019-12-06	25	(no description)	S		0	5	1	1	70	143	154	132	154	16	10	11	8	18	7	29	22	20	21	25	26	22	23	26	26	29	28	28	20	25	13	22	24	28	26	26	30	26	18	4	5	4
	0	2	2019-12-06	22	(no description)	S		0	4	1	1	89	139	136	124	106	14	14	19	13	19	10	26	21	20	21	28	23	21	17	20	25	29	24	19	18	25	18	20	24	21	12	20	23	20	10	4	5	4
	0	1	2019-12-06	24	(no description)	S		0	5	1	1	59	149	131	162	146	13	5	11	8	15	7	30	26	18	21	24	30	16	20	23	21	23	28	26	27	28	27	25	29	25	23	29	25	24	20	3	5	4
	0	2	2019-12-06	26	(no description)	S		0	5	1	1	66	133	156	161	151	14	9	12	13	12	6	26	17	17	18	24	31	25	30	27	18	29	27	25	28	28	25	25	30	22	27	29	28	26	19	3	5	4
	0	1	2019-12-06	23	(no description)	S		0	5	1	1	33	140	157	151	159	7	2	2	9	9	4	28	24	23	22	19	24	21	27	28	23	29	29	27	27	30	21	20	26	28	18	28	29	31	25	5	5	4
	0	2	2019-12-06	24	(no description)	S		0	5	1	1	57	142	130	151	140	14	8	9	10	7	9	27	22	20	18	27	28	17	22	20	19	25	27	24	27	27	21	26	26	24	18	24	27	25	22	3	5	4
	0	1	2019-12-06	23	(no description)	S		0	5	1	1	95	106	133	138	128	24	13	14	14	17	13	22	16	16	10	22	20	14	20	24	22	28	25	23	24	26	18	23	24	24	12	25	25	22	20	2	2	3
	0	2	2019-12-06	25	(no description)	S		0	5	1	1	86	126	145	142	128	20	12	12	18	16	8	30	17	18	16	15	30	24	28	26	15	28	24	23	23	31	19	20	26	22	15	26	31	20	14	2	4	5
	0	2	2019-12-06	22	(no description)	S		0	5	1	1	71	135	131	131	159	16	10	14	17	9	5	24	25	22	20	22	22	21	21	18	22	25	24	18	21	27	18	20	27	24	27	29	28	28	23	2	5	4
	0	1	2019-12-06	22	(no description)	S		0	4	1	1	156	90	146	106	111	27	19	30	30	26	24	22	16	10	12	17	13	29	25	28	17	25	22	10	13	21	21	16	25	18	13	21	19	20	20	2	3	5
	0	1	2019-12-06	22	(no description)	S		0	5	1	1	48	143	134	154	146	13	4	7	8	9	7	27	23	21	20	27	25	21	18	21	20	27	27	26	26	28	19	27	28	24	22	27	25	27	21	3	5	4
	0	1	2019-12-06	24	(no description)	S		0	5	1	1	47	132	139	152	173	11	6	6	10	11	3	30	20	18	19	16	29	24	22	20	22	26	25	27	27	32	24	17	25	31	25	30	30	30	27	3	5	5
	0	2	2019-12-06	25	(no description)	S		0	5	1	1	58	126	121	143	119	8	1	13	14	15	7	26	20	17	18	22	23	20	17	22	23	18	21	18	26	27	22	24	26	22	14	20	27	20	16	4	5	3
	0	2	2019-12-06	22	(no description)	S		0	4	1	1	122	105	141	152	101	24	12	22	24	21	19	22	17	8	12	23	23	21	21	27	22	26	24	24	24	26	23	29	26	16	16	20	18	16	15	2	3	3
	0	2	2019-12-06	23	(no description)	S		0	5	1	1	81	149	152	130	136	20	11	14	12	15	9	27	23	25	22	25	27	24	28	25	21	28	26	23	18	23	18	19	29	24	20	23	26	23	20	3	5	5
	0	2	2019-12-06	25	(no description)	S		0	5	1	1	65	101	129	158	121	8	6	10	22	14	5	24	16	15	13	19	14	19	19	15	22	26	28	26	29	27	24	25	27	24	16	22	20	21	18	5	4	3
	0	1	2019-12-06	26	(no description)	S		0	5	1	1	91	104	125	142	140	26	14	12	19	11	9	24	14	12	11	23	20	17	16	28	19	19	26	25	21	27	20	22	27	24	27	24	21	20	24	2	4	4
	0	2	2019-12-06	24	(no description)	S		0	5	1	1	101	107	118	124	130	14	14	23	23	17	10	20	21	10	18	20	18	22	9	12	25	20	30	13	22	25	18	28	18	18	28	22	24	22	16	4	3	4
	0	2	2019-12-06	26	(no description)	S		0	5	1	1	45	132	117	136	142	9	7	6	6	9	8	27	22	21	20	17	25	19	18	16	20	24	20	25	19	27	22	17	26	26	21	25	26	23	21	3	5	5
	0	1	2019-12-06	22	(no description)	S		0	4	1	1	95	150	141	139	131	19	8	20	20	16	12	30	27	25	22	17	29	24	22	22	22	27	24	21	19	28	21	20	30	24	19	25	23	20	20	2	5	5
	0	1	2019-12-06	26	(no description)	S		0	5	1	1	50	99	137	167	163	10	11	7	8	9	5	28	14	13	14	15	15	16	23	26	20	27	25	26	30	31	20	30	30	30	22	30	25	28	28	3	4	3
	0	2	2019-12-06	22	(no description)	S		0	5	1	1	41	135	146	162	159	15	2	9	5	7	3	30	24	24	20	15	22	20	25	21	25	28	27	25	28	31	22	26	30	25	20	32	26	29	27	2	5	5
	0	1	2019-12-06	27	(no description)	S		0	5	1	1	72	150	137	136	157	17	9	12	12	18	4	30	27	22	22	22	27	20	19	29	16	28	25	28	16	28	18	18	28	30	27	25	30	23	22	1	5	4
	0	2	2019-12-06	23	(no description)	S		0	5	1	1	59	106	142	136	127	14	8	10	12	8	7	22	17	12	17	19	19	22	26	23	22	28	21	19	26	23	22	23	23	21	16	25	23	21	21	3	4	5
	0	2	2019-12-06	21	(no description)	S		0	5	1	1	55	117	141	162	158	16	3	13	8	10	5	25	18	25	15	14	20	27	26	18	11	31	28	31	29	27	28	21	26	29	24	28	25	24	28	1	2	5
	0	2	2019-12-06	23	(no description)	S		0	5	1	1	64	129	134	137	141	20	10	7	11	10	6	25	21	18	19	23	23	22	20	26	18	25	23	23	19	29	20	21	25	24	16	25	28	25	23	2	4	5
	0	1	2019-12-06	23	(no description)	S		0	5	1	1	64	169	139	148	166	17	7	8	10	16	6	31	29	26	25	28	30	17	21	29	19	26	27	28	24	31	20	16	29	31	23	31	30	29	22	3	5	4
	0	1	2019-12-06	23	(no description)	S		0	5	1	1	51	158	162	148	168	17	11	7	6	8	2	31	18	30	28	21	30	22	32	32	16	32	28	19	25	32	16	25	31	31	15	32	28	32	30	2	5	5
	0	2	2019-12-13	25	(no description)	S		0	5	1	1	72	159	153	166	152	21	6	14	13	12	6	31	29	23	24	22	30	17	29	29	23	27	28	24	27	30	26	29	30	28	18	26	29	25	26	2	5	4
	0	1	2019-12-13	23	(no description)	S		0	5	1	1	41	132	115	154	143	10	5	3	7	10	6	28	21	21	18	17	27	16	16	18	18	21	26	26	23	31	24	23	27	27	18	29	24	23	22	4	4	2
	0	2	2019-12-13	24	(no description)	S		0	5	1	1	37	154	138	143	172	12	7	2	6	8	2	29	24	30	24	23	24	17	19	25	19	29	29	24	20	32	20	22	25	31	23	30	31	32	25	2	5	3
	0	1	2019-12-13	28	(no description)	S		0	4	1	1	92	117	136	130	120	19	10	17	19	15	12	24	19	17	13	22	22	23	24	22	17	24	26	20	19	23	22	22	24	21	20	19	21	20	19	2	4	4
	0	2	2019-12-13	22	(no description)	S		0	5	1	1	59	172	139	159	118	18	0	10	6	22	3	31	31	25	23	31	31	19	17	24	24	28	27	29	26	30	28	21	25	18	15	19	26	29	11	2	5	5
	0	1	2019-12-13	25	(no description)	S		0	4	2	1	105	139	154	134	119	23	10	20	20	21	11	30	21	20	18	23	27	21	26	27	23	29	28	21	22	26	17	20	28	23	13	25	27	15	16	2	5	5
	0	2	2019-12-13	23	(no description)	S		0	5	1	1	88	125	119	138	138	18	13	12	16	18	11	29	18	16	16	19	27	17	22	23	12	23	22	20	23	29	21	18	27	25	19	22	25	25	22	3	5	3
	0	1	2019-12-13	22	(no description)	S		0	5	1	1	74	152	125	140	138	16	9	13	10	20	6	30	27	24	23	28	20	16	16	18	18	31	26	20	24	27	19	24	26	22	17	27	28	21	23	2	5	4
	0	2	2019-12-13	23	(no description)	S		0	5	1	1	63	120	118	125	124	13	12	9	8	13	8	24	21	17	17	21	20	17	18	19	19	22	23	22	23	21	18	19	22	20	19	23	24	20	18	3	4	4
	0	2	2019-12-13	22	(no description)	S		0	5	1	1	88	164	136	119	148	18	22	10	16	16	6	30	25	26	27	26	30	25	22	24	20	26	19	18	23	27	13	14	24	27	25	25	29	26	16	4	5	4
	0	2	2019-12-13	28	(no description)	S		0	5	1	1	63	79	106	130	128	16	9	10	11	10	7	21	9	12	9	12	16	17	9	14	15	25	26	21	20	23	24	14	28	23	21	22	17	19	26	2	4	4
	0	1	2019-12-13	24	(no description)	S		0	5	1	1	64	133	159	153	136	14	8	12	10	12	8	27	19	22	18	20	27	25	32	26	21	27	28	24	25	31	25	21	27	24	18	27	24	25	18	3	4	5
	0	1	2019-12-13	22	(no description)	S		0	5	1	1	35	159	127	165	164	11	2	1	5	14	2	31	30	24	26	18	30	17	22	25	17	22	24	32	28	32	28	17	28	28	23	28	26	32	27	3	5	3
	0	1	2019-12-13	23	(no description)	S		0	5	1	1	20	149	146	157	171	7	2	1	2	7	1	30	25	24	23	18	29	18	26	25	20	31	26	26	25	31	25	20	30	31	23	30	28	31	28	4	4	4
	0	2	2019-12-13	25	(no description)	S		0	4	1	1	52	94	144	164	144	16	1	6	13	8	8	24	15	10	4	15	26	22	23	22	18	29	30	26	28	28	29	26	27	21	22	24	28	28	21	2	3	4
	0	2	2019-12-13	22	(no description)	S		0	4	1	1	44	138	130	147	154	6	7	8	10	10	3	27	20	25	21	18	27	20	18	25	20	22	25	25	21	28	22	22	29	27	18	28	28	28	25	4	4	5
	0	2	2019-12-13	25	(no description)	S		0	4	1	1	62	127	135	157	161	16	8	11	10	8	9	31	21	22	19	14	20	13	26	24	22	24	26	26	27	31	24	23	26	25	26	29	28	26	27	3	5	4
	0	1	2019-12-13	27	(no description)	S		0	5	1	1	42	131	128	153	164	16	5	4	6	8	3	28	22	21	18	18	24	15	23	20	16	26	28	24	23	30	25	22	29	27	23	30	30	27	27	3	4	4
	0	1	2019-12-13	24	(no description)	S		0	5	1	1	32	153	147	159	158	9	2	4	3	12	2	32	28	26	15	24	28	18	22	21	25	31	30	27	22	31	29	21	29	30	16	28	29	27	28	4	5	4
	0	2	2019-12-13	22	(no description)	S		0	5	1	1	80	135	132	142	129	23	7	22	9	11	8	29	20	22	23	15	26	26	15	22	19	24	26	18	20	31	27	18	28	23	11	23	26	24	22	2	5	5
	0	1	2019-12-13	27	(no description)	S		0	5	1	1	59	122	144	148	144	14	6	11	10	11	7	27	18	19	15	19	24	22	23	22	23	26	28	25	23	27	22	24	27	24	21	26	25	25	23	2	4	4
	0	1	2019-12-13	22	(no description)	S		0	5	1	1	49	147	152	159	158	16	5	5	12	6	5	30	25	22	23	19	28	17	25	27	26	30	27	25	27	32	25	21	29	25	25	29	28	26	25	3	5	4
	0	2	2019-12-13	21	(no description)	S		0	5	1	1	53	111	127	152	136	15	5	7	11	11	4	25	17	19	17	15	18	19	21	20	19	25	23	30	23	27	21	26	25	22	20	25	24	27	18	3	4	4
	0	1	2019-12-13	24	(no description)	S		0	5	1	1	97	123	124	150	135	22	8	15	21	16	15	27	21	14	17	17	27	17	16	25	21	21	24	25	25	30	22	23	25	22	21	24	24	24	20	3	5	4
	0	1	2019-12-13	24	(no description)	S		0	5	1	1	84	125	155	125	148	19	14	16	13	13	9	24	14	22	19	21	25	27	23	27	18	31	29	20	20	25	15	19	26	25	21	26	28	25	23	2	4	5
	0	1	2019-12-13	23	(no description)	S		0	5	1	1	66	115	133	138	149	17	9	7	12	13	8	26	17	20	14	16	22	17	18	30	19	21	28	22	26	26	14	26	24	25	24	24	24	25	27	2	4	4
	0	1	2019-12-13	26	(no description)	S		0	5	1	1	40	154	126	136	183	10	3	4	8	10	5	27	20	25	26	26	30	4	24	16	24	28	30	12	22	27	25	21	29	31	32	30	31	31	28	4	5	2
	0	1	2019-12-13	23	(no description)	S		0	5	1	1	101	133	145	141	133	23	18	16	19	19	6	29	22	18	24	13	27	22	23	30	21	19	30	16	28	26	20	25	26	24	25	23	25	23	13	3	5	5
	0	2	2019-12-13	23	(no description)	S		0	5	1	1	89	96	95	146	116	20	8	13	20	15	13	24	18	11	16	5	22	11	22	16	12	15	19	24	23	22	21	30	26	16	20	24	22	17	17	4	4	2
	0	1	2019-12-13	22	(no description)	S		0	5	1	1	74	140	153	155	146	15	8	14	11	19	7	28	24	21	22	22	23	16	28	25	23	32	29	25	23	30	20	26	31	26	23	25	29	25	18	3	5	4
	0	1	2019-12-13	25	(no description)	S		0	5	1	1	58	118	132	141	137	14	9	6	12	12	5	26	19	18	15	18	22	19	20	21	19	27	26	22	23	25	23	18	30	19	19	24	28	26	21	3	4	4
	0	2	2019-12-13	27	(no description)	S		0	5	1	1	44	126	123	143	160	11	5	7	10	7	4	28	21	16	17	17	27	18	20	22	18	20	25	26	22	28	22	22	23	28	27	29	26	26	24	3	4	5
	0	1	2019-12-13	27	(no description)	S		0	5	1	1	75	134	128	123	127	12	15	11	13	14	10	27	22	20	19	26	20	21	18	23	20	21	25	22	16	27	13	18	27	21	17	24	26	20	19	4	5	3
	0	1	2019-12-13	23	(no description)	S		0	4	1	1	81	124	113	146	133	20	5	11	19	14	12	28	19	19	17	18	23	15	20	21	13	22	22	25	27	28	23	19	24	23	15	26	23	23	23	2	5	3
	0	2	2019-12-13	23	(no description)	S		0	5	1	1	33	114	125	147	157	11	2	5	6	6	3	27	14	20	17	13	23	18	20	23	16	22	26	25	27	28	18	20	29	28	23	29	25	27	25	3	5	4
	0	1	2019-12-13	29	(no description)	S		0	5	1	1	100	143	128	127	151	19	17	18	20	18	8	25	26	21	24	21	26	29	16	22	17	14	30	18	19	28	16	20	26	27	23	27	25	23	26	2	5	5
	0	2	2019-12-13	23	(no description)	S		0	5	1	1	74	143	140	136	123	17	6	13	10	24	4	27	27	14	20	28	27	23	20	24	26	20	27	21	27	26	16	23	23	22	15	22	22	25	17	3	5	5
	0	2	2019-12-13	21	(no description)	S		0	5	1	1	47	137	108	121	164	12	7	8	6	8	6	24	23	23	19	27	21	20	13	12	12	27	24	20	17	20	21	22	21	27	23	28	26	30	30	2	5	4
	0	1	2020-01-10	23	(no description)	S		0	5	1	1	58	122	141	134	146	15	8	7	11	10	7	25	20	19	16	19	23	16	27	22	20	31	25	24	23	25	19	19	24	24	21	27	26	25	23	2	4	5
	0	1	2020-01-10	25	(no description)	S		0	5	1	1	67	139	123	114	136	11	12	12	9	16	7	25	20	20	23	26	25	19	18	18	21	23	24	19	20	20	15	16	24	25	17	24	28	23	19	4	5	4
	0	1	2020-01-10	24	(no description)	S		0	4	1	1	86	103	113	139	141	18	11	15	18	13	11	23	17	14	16	12	21	12	20	22	19	15	25	21	21	24	21	28	24	23	29	22	23	23	21	3	4	4
	0	1	2020-01-10	23	(no description)	S		0	4	1	1	77	130	122	128	140	16	11	14	13	15	8	23	21	23	17	22	24	17	18	24	19	24	20	22	18	24	16	23	25	24	23	25	24	24	20	3	4	3
	0	1	2020-01-10	23	(no description)	S		0	5	1	1	50	137	146	168	151	12	4	10	10	9	5	32	20	15	18	23	29	23	24	22	23	29	25	31	27	31	27	24	28	26	20	29	24	28	24	2	5	4
	0	1	2020-01-10	23	(no description)	S		0	5	1	1	89	105	99	149	148	20	4	21	21	13	10	26	12	16	18	18	15	13	10	19	20	16	21	25	24	28	24	26	22	25	24	24	26	22	27	2	5	3
	0	1	2020-01-10	23	(no description)	S		0	4	1	1	52	123	143	106	142	9	10	7	7	12	7	22	20	24	22	21	14	18	26	19	23	31	26	15	16	24	14	17	20	24	20	23	28	23	24	4	4	5
	0	1	2020-01-10	23	(no description)	S		0	5	1	1	85	115	125	126	112	16	10	15	14	20	10	25	19	15	15	21	20	16	20	22	22	18	27	20	17	24	21	21	23	20	16	21	19	19	17	3	4	4
	0	1	2020-01-10	22	(no description)	S		0	4	1	1	109	145	146	153	127	23	16	20	16	20	14	30	22	20	21	24	28	23	24	24	24	26	25	26	21	29	24	22	31	22	19	24	23	22	17	2	5	4
	0	1	2020-01-10	26	(no description)	S		0	5	1	1	62	128	131	155	142	17	2	8	15	15	5	24	18	15	20	26	25	17	15	23	20	28	28	26	26	30	20	25	28	23	22	27	25	26	19	2	3	3
	0	1	2020-01-10	23	(no description)	S		0	5	1	1	84	131	124	133	127	18	9	13	13	19	12	24	24	20	18	20	25	19	17	24	20	21	23	24	22	28	18	18	23	23	17	22	22	22	21	2	5	4
	0	2	2020-01-10	29	(no description)	S		0	4	1	1	73	86	121	136	106	13	12	15	14	7	12	17	11	17	11	17	13	21	21	17	20	24	18	19	24	22	21	24	26	17	11	25	16	16	21	4	4	4
	0	2	2020-01-10	26	(no description)	S		0	5	1	1	44	120	144	156	148	12	6	7	8	6	5	26	21	16	16	19	22	23	24	20	24	30	23	23	26	29	24	27	27	25	23	27	26	25	22	2	5	5
	0	1	2020-01-10	22	(no description)	S		0	5	1	1	62	145	127	144	150	19	5	10	12	10	6	29	22	21	24	20	29	13	23	22	17	23	29	24	21	27	21	21	30	24	25	25	25	28	23	2	5	3
	0	2	2020-01-10	22	(no description)	S		0	5	1	1	55	122	134	141	144	11	6	9	10	10	9	24	20	19	15	21	23	17	21	24	19	27	26	20	24	26	22	20	29	25	22	24	27	23	23	3	4	4
	0	2	2020-01-10	22	(no description)	S		0	5	1	1	57	118	156	160	153	18	5	9	14	8	3	26	21	20	14	20	17	26	27	26	22	32	23	29	29	29	24	22	27	26	19	28	26	28	26	3	4	4
	0	1	2020-01-10	22	(no description)	S		0	5	1	1	20	151	147	162	173	8	5	2	1	4	0	29	23	27	24	21	27	19	26	23	23	31	25	28	26	32	26	22	28	32	25	31	28	32	25	3	4	4
	0	2	2020-01-10	24	(no description)	S		0	4	1	1	56	104	109	125	127	14	4	5	16	10	7	24	22	14	12	22	10	17	9	14	19	22	28	22	22	22	18	20	21	24	19	27	21	22	14	4	4	4
	0	2	2020-01-10	37	(no description)	S		0	5	1	1	78	92	128	114	136	21	14	7	17	12	7	17	10	19	14	10	22	20	23	23	13	25	24	19	20	20	14	20	21	24	20	25	23	21	23	2	4	5
	0	1	2020-01-10	22	(no description)	S		0	5	1	1	71	135	127	148	138	19	8	11	11	12	10	26	24	18	18	26	23	14	21	22	21	24	25	21	23	29	22	25	28	25	17	25	26	24	21	2	3	4
	0	2	2020-01-10	22	(no description)	S		0	5	1	1	60	134	135	129	144	13	6	10	10	15	6	24	21	20	22	24	23	16	26	23	19	28	23	23	23	24	19	17	23	26	22	22	28	26	20	4	5	4
	0	1	2020-01-10	26	(no description)	S		0	5	1	1	48	117	139	139	152	10	7	7	11	7	6	25	18	19	15	17	23	19	23	22	22	29	24	20	28	26	21	20	24	25	19	27	30	26	25	4	4	4
	0	1	2020-01-10	24	(no description)	S		0	4	1	1	75	131	156	144	142	18	8	11	14	15	9	28	18	19	20	19	27	26	25	26	23	28	28	25	23	26	16	24	30	25	27	25	23	21	21	2	5	5
	0	2	2020-01-10	22	(no description)	S		0	5	1	1	66	106	140	123	115	8	10	13	7	22	6	22	12	20	14	16	22	24	32	27	15	29	13	18	21	22	20	17	25	22	7	24	26	23	13	4	4	5
	0	2	2020-01-10	23	(no description)	S		0	4	1	1	59	134	133	111	125	10	12	10	9	12	6	27	18	23	18	24	24	19	16	20	22	30	26	20	16	20	14	21	20	21	16	23	23	25	17	4	5	4
	0	2	2020-01-10	23	(no description)	S		0	5	1	1	58	117	147	165	160	18	4	10	9	9	8	24	19	18	20	13	23	19	27	21	21	30	29	27	27	31	30	23	27	29	22	28	29	26	26	2	4	5
	0	2	2020-01-10	22	(no description)	S		0	5	1	1	83	126	139	132	132	20	10	15	16	14	8	21	20	21	18	22	24	23	22	23	22	22	27	22	22	22	18	23	25	23	20	21	24	25	19	2	4	5
	0	1	2020-01-10	24	(no description)	S		0	5	1	1	78	137	136	131	125	22	16	6	10	14	10	28	22	21	21	21	24	19	20	25	15	29	28	25	20	29	14	15	28	19	14	25	27	22	18	2	5	3
	0	1	2020-01-10	22	(no description)	S		0	5	1	1	68	121	121	147	153	16	10	11	7	15	9	25	21	20	18	15	22	14	15	20	23	21	28	22	26	30	22	22	25	26	18	29	29	27	24	3	5	3
	0	1	2020-01-10	23	(no description)	S		0	4	1	1	82	116	128	146	140	19	5	13	21	11	13	24	22	15	16	16	23	18	22	23	21	20	24	22	26	29	24	21	24	23	23	21	26	23	24	2	2	3
	0	1	2020-01-10	23	(no description)	S		0	5	1	1	98	128	144	161	137	23	9	19	19	14	14	30	23	13	17	18	27	18	24	26	21	28	27	26	29	31	20	26	29	24	20	27	25	20	21	2	4	5
	0	2	2020-01-10	23	(no description)	S		0	5	1	1	50	144	163	154	145	18	6	11	8	7	0	31	26	14	17	29	27	21	28	30	20	32	32	31	22	30	19	25	27	28	16	24	27	30	20	2	4	5
	0	2	2020-01-10	23	(no description)	S		0	5	1	1	62	138	137	122	137	14	7	10	13	11	7	27	21	21	25	17	27	22	20	23	20	27	25	20	20	24	19	18	21	23	23	28	24	22	17	3	5	4
	0	2	2020-01-10	22	(no description)	S		0	5	1	1	19	147	152	163	157	0	1	2	2	10	4	30	21	22	18	26	30	24	27	25	18	31	27	32	23	31	26	22	29	30	19	29	28	30	21	5	5	5
	0	1	2020-01-10	22	(no description)	S		0	5	1	1	80	113	123	122	135	19	8	12	14	16	11	25	15	20	15	16	22	20	18	18	20	21	26	18	24	25	17	17	21	25	19	23	24	25	19	2	4	4
	0	2	2020-01-10	23	(no description)	S		0	4	1	1	66	122	140	134	106	12	4	15	13	14	8	27	21	19	10	20	25	22	16	20	23	30	29	19	21	24	24	19	27	18	15	19	20	14	20	4	5	4
	0	1	2020-01-10	22	(no description)	S		0	5	1	1	32	141	140	161	145	7	3	2	7	9	4	29	25	23	19	23	22	17	23	22	22	27	29	28	28	30	25	19	31	29	14	26	27	29	20	4	5	4
	0	1	2020-01-10	26	(no description)	S		0	5	1	1	57	130	158	162	156	13	5	10	12	10	7	30	18	15	17	21	29	19	28	28	28	26	29	30	29	27	21	28	27	22	25	30	27	29	23	4	5	5
	0	2	2020-01-17	24	(no description)	S		0	5	1	1	88	125	133	133	122	17	12	19	11	19	10	26	21	23	15	22	18	18	26	20	21	25	23	22	19	24	15	24	29	21	19	19	22	20	21	3	5	4
	0	1	2020-01-17	22	(no description)	S		0	5	1	1	80	131	136	140	109	18	7	13	12	18	12	27	26	16	15	21	26	19	26	28	19	21	23	25	22	23	21	24	25	19	19	18	21	17	15	4	5	4
	0	2	2020-01-17	26	(no description)	S		0	4	1	1	71	105	118	132	141	18	10	9	12	12	10	21	17	16	16	14	21	17	23	23	16	20	19	23	23	25	20	19	22	24	23	23	25	24	22	2	3	4
	0	1	2020-01-17	23	(no description)	S		0	5	1	1	66	152	118	148	162	17	11	9	8	16	5	30	21	27	22	25	27	17	14	27	14	24	22	24	27	30	17	25	25	27	27	27	29	28	24	2	5	4
	0	2	2020-01-17	22	(no description)	S		0	4	1	1	48	126	153	134	106	7	3	7	11	15	5	23	22	15	15	27	24	25	28	25	23	24	28	24	19	25	21	21	24	20	13	21	21	18	13	5	3	4
	0	1	2020-01-17	22	(no description)	S		0	5	1	1	115	129	132	139	139	26	16	17	19	23	14	26	22	20	21	17	23	17	24	30	14	24	23	19	22	31	20	20	27	21	21	27	27	20	23	1	4	4
	0	2	2020-01-17	23	(no description)	S		0	5	1	1	57	135	139	151	130	11	6	10	9	14	7	27	23	22	16	21	26	18	26	22	22	27	24	27	22	28	24	23	27	24	15	24	23	24	20	2	4	4
	0	2	2020-01-17	23	(no description)	S		0	5	1	1	67	142	153	130	127	19	5	12	8	14	9	27	26	16	20	27	26	22	25	25	23	29	29	22	18	27	21	15	27	27	20	17	24	20	19	2	4	5
	0	1	2020-01-17	23	(no description)	S		0	4	1	1	63	121	129	141	145	14	7	9	12	14	7	25	17	19	18	19	23	16	23	22	19	24	25	23	22	27	23	22	24	23	24	25	25	25	23	2	4	4
	0	2	2020-01-17	26	(no description)	S		0	5	1	1	18	159	159	158	185	5	4	1	4	4	0	31	26	25	23	24	30	20	30	28	21	32	28	31	25	32	28	13	29	32	31	31	31	32	28	3	5	5
	0	1	2020-01-17	23	(no description)	S		0	5	1	1	65	157	143	141	139	17	5	6	12	16	9	29	26	19	21	30	32	22	21	29	21	23	27	26	20	28	15	23	29	24	24	27	27	18	19	2	5	4
	0	2	2020-01-17	26	(no description)	S		0	5	1	1	59	144	133	147	144	18	5	9	6	13	8	26	26	21	19	26	26	20	24	22	19	24	24	20	26	27	24	23	27	25	22	27	28	24	18	3	4	4
	0	2	2020-01-17	23	(no description)	S		0	5	1	1	90	120	130	145	138	21	9	14	19	16	11	26	14	15	17	25	23	15	23	20	24	27	21	26	22	30	21	25	21	24	18	23	29	20	24	2	5	4
	0	1	2020-01-17	22	(no description)	S		0	5	1	1	65	130	152	153	157	16	7	10	9	17	6	29	24	18	16	18	25	21	20	30	26	28	27	25	27	27	25	23	26	24	26	29	29	25	24	3	5	4
	0	2	2020-01-17	21	(no description)	S		0	4	1	1	93	115	108	115	115	17	14	16	13	17	16	22	18	18	18	19	20	17	17	22	15	21	16	18	21	21	16	17	22	19	22	20	19	18	17	3	4	4
	0	2	2020-01-17	22	(no description)	S		0	5	1	1	71	133	137	169	130	13	8	14	18	8	10	27	26	17	14	20	29	24	21	25	14	25	28	29	29	28	24	28	31	22	17	24	26	22	19	4	3	4
	0	2	2020-01-17	24	(no description)	S		0	5	1	1	48	146	123	149	155	12	6	11	7	7	5	28	25	23	20	22	28	19	16	18	17	27	26	25	26	30	21	23	24	27	22	28	26	27	25	3	4	5
	0	1	2020-01-17	23	(no description)	S		0	5	1	1	119	112	121	141	120	21	17	19	21	25	16	21	16	18	14	24	19	19	15	22	18	21	26	23	27	23	19	25	24	18	17	22	23	18	22	4	2	5
	0	1	2020-01-17	22	(no description)	S		0	4	1	1	90	140	148	127	135	20	15	13	14	15	13	28	21	20	22	22	27	23	29	26	20	28	22	20	23	28	16	17	23	21	21	21	30	26	16	1	5	4
	0	1	2020-01-17	24	(no description)	S		0	4	1	1	59	118	129	143	159	14	10	7	11	10	7	22	22	21	18	13	22	19	19	24	19	22	26	27	23	28	19	19	27	28	23	27	30	24	27	3	4	4
	0	2	2020-01-17	26	(no description)	S		0	5	1	1	16	140	162	172	181	7	0	1	5	2	1	29	17	23	23	19	29	26	27	23	25	32	29	32	27	31	29	23	30	32	25	31	30	31	32	4	4	5
	0	2	2020-01-17	23	(no description)	S		0	5	1	1	30	143	129	156	178	14	2	2	5	5	2	30	24	24	18	20	27	9	25	24	18	30	23	25	22	32	28	20	29	30	26	32	30	30	30	3	5	5
	0	2	2020-01-17	21	(no description)	S		0	5	1	1	69	124	158	137	155	18	8	12	9	17	5	29	18	23	15	19	20	26	26	23	26	29	28	19	21	29	17	26	25	27	22	27	28	25	26	2	5	5
	0	2	2020-01-17	22	(no description)	S		0	5	1	1	50	143	156	138	144	10	7	11	7	8	7	28	28	21	18	24	24	25	28	26	19	30	28	20	19	26	22	27	24	25	22	23	26	27	21	4	4	5
	0	2	2020-01-17	22	(no description)	S		0	5	1	1	58	115	126	140	166	10	8	9	12	10	9	25	19	16	15	16	24	22	21	18	20	21	24	17	23	29	24	20	27	29	24	29	30	28	26	5	4	4
	0	2	2020-01-17	25	(no description)	S		0	5	1	1	45	142	128	158	146	11	5	9	7	9	4	29	25	25	23	18	22	18	19	22	18	26	25	30	25	27	20	27	29	26	24	25	26	23	22	4	5	4
	0	1	2020-01-17	30	(no description)	S		0	5	1	1	84	126	115	164	165	22	5	16	21	14	6	28	17	16	26	14	25	16	13	19	18	22	27	28	29	30	25	25	27	25	24	32	30	31	23	2	4	5
	0	1	2020-01-17	29	(no description)	S		0	5	1	1	41	141	143	157	165	9	2	1	7	18	4	31	25	23	20	15	27	18	20	26	25	26	28	29	26	30	24	21	27	27	25	29	30	30	24	4	5	4
	0	1	2020-01-17	22	(no description)	S		0	5	1	1	51	140	143	134	165	14	7	6	10	9	5	28	22	23	16	21	30	17	28	25	17	28	28	24	20	31	16	17	26	29	24	29	29	29	25	4	5	3
	0	1	2020-01-17	23	(no description)	S		0	5	1	1	45	155	138	168	166	15	6	7	8	7	2	32	26	24	26	20	27	12	21	29	23	24	29	27	25	32	28	26	30	32	20	30	29	28	27	1	5	4
	0	1	2020-01-17	22	(no description)	S		0	5	1	1	85	113	136	126	150	17	14	13	15	13	13	20	16	21	15	15	26	22	26	26	13	25	24	21	16	25	21	17	26	26	29	25	24	24	22	2	4	5
	0	2	2020-01-17	27	(no description)	S		0	5	1	1	55	139	141	147	173	16	11	9	11	7	1	27	22	23	26	16	25	7	30	25	20	28	31	24	25	27	17	26	28	30	29	29	28	30	27	2	5	4
	0	1	2020-01-17	29	(no description)	S		0	5	1	1	34	137	150	161	165	8	1	2	11	6	6	28	22	19	19	18	31	23	23	28	24	25	27	25	29	32	26	23	26	29	25	27	28	27	29	3	4	5
	0	2	2020-01-17	24	(no description)	S		0	5	1	1	80	128	157	161	138	25	4	19	12	9	11	31	22	12	15	22	26	25	22	26	20	32	32	23	23	31	25	28	31	25	19	27	26	23	18	2	5	5
	0	1	2020-01-17	23	(no description)	S		0	5	1	1	116	127	136	133	151	26	15	24	21	19	11	28	9	22	23	22	23	18	23	28	17	23	27	19	17	27	11	29	30	21	27	26	28	26	23	2	5	3
	0	2	2020-01-17	26	(no description)	S		0	5	1	1	71	119	152	109	128	14	7	13	10	23	4	25	19	14	19	28	14	27	23	25	18	28	31	19	13	27	13	16	21	23	15	25	29	19	17	3	4	5
	0	2	2020-01-17	23	(no description)	S		0	5	1	1	45	131	135	151	143	11	2	7	11	9	5	27	22	18	18	21	25	16	25	20	21	27	26	21	24	31	21	25	29	24	15	29	26	29	20	3	4	3
	0	1	2020-01-17	22	(no description)	S		0	5	1	1	79	119	119	159	138	22	10	14	14	11	8	26	19	15	15	18	26	18	17	23	21	16	24	26	28	27	23	27	28	24	14	23	27	25	25	2	4	5
	0	2	2020-01-17	24	(no description)	S		0	5	1	1	64	145	149	168	154	20	5	12	10	13	4	32	27	20	14	22	30	24	20	31	18	27	29	30	28	31	22	27	30	25	17	29	30	28	25	2	5	4
	0	1	2020-01-17	22	(no description)	S		0	4	1	1	85	105	113	117	127	17	13	15	16	14	10	22	19	10	14	18	22	13	19	25	16	20	20	12	21	22	18	20	24	21	13	22	28	22	21	2	3	3
[truncated: 275 more columns]
