# Supplementary material for: A preliminary study of the probitive value of personality assessment in medical school admissions within the United States
Source: BMC Med Educ. 2022 Dec 23;22:890. doi: 10.1186/s12909-022-03901-x (PMC9783971; doi:10.1186/s12909-022-03901-x)
Supplement: Supplementary file 2 — Additional file 2. [file 12909_2022_3901_MOESM2_ESM.xlsx]

## Sheet: Accepted Class 2022
MCAT	% Rank of Score	CGPA	BCPM	Decision	Gender	SES	IE
507	0.74	3.16	3.15	Admit	Female
511	0.85	3.65	3.49	Admit	Female		Yes-SB
514	0.91	3.4	3.45	Admit	Male	EO1
516	0.94	3.49	3.43	Admit	Male
515	0.93	3.59	3.5	Admit	Male
508	0.77	3.68	3.55	Admit	Male
512	0.86	4	3.99	Admit	Female		Yes-R
518	0.97	3.64	3.62	Admit	Male
512	0.87	3.65	3.53	Admit	Female
514	0.91	3.99	3.99	Admit	Male
517	0.95	3.44	3.35	Admit	Male
512	0.87	3.44	3.32	Admit	Female
509	0.8	3.42	3.31	Admit	Female
505	0.67	3.43	3.29	Admit	Female
513	0.89	3.8	3.76	Admit	Male
513	0.89	3.71	3.65	Admit	Male		Yes-SB
511	0.85	3.94	3.93	Admit	Female
516	0.94	3.6	3.39	Admit	Female
512	0.87	3.65	3.68	Admit	Male	EO1
516	0.94	3.77	3.64	Admit	Male	EO1
515	0.93	3.62	3.44	Admit	Female
513	0.89	3.54	3.53	Admit	Male
524	1	3.52	3.49	Admit	Female	EO1
509	0.8	3.52	3.68	Admit	Male
524	1	3.94	3.99	Admit	Male
514	0.91	3.48	3.36	Admit	Female	EO2	Yes-SB
508	0.77	3.81	3.89	Admit	Male		Yes-R
510	0.82	3.66	3.56	Admit	Female
508	0.77	3.82	3.8	Admit	Female	EO1
519	0.97	3.74	3.76	Admit	Male		Yes-SB
517	0.95	3.48	3.35	Admit	Male
513	0.89	3.74	3.73	Admit	Male	EO1
512	0.87	3.74	3.71	Admit	Female
510	0.82	3.46	3.24	Admit	Female
509	0.8	3.85	3.8	Admit	Male	EO2
506	0.71	3.68	3.53	Admit	Female
523	1	3.98	3.96	Admit	Male
510	0.82	3.92	3.9	Admit	Female		Yes-R
514	0.91	3.69	3.65	Admit	Male
507	0.74	3.53	3.47	Admit	Female
509	0.8	3.78	3.7	Admit	Female
508	0.77	3.82	3.7	Admit	Female
510	0.82	3.52	3.64	Admit	Male
512	0.87	3.42	3.34	Admit	Female	EO1
513	0.89	3.63	3.67	Admit	Male
504	0.64	3.05	3.06	Admit	Male		Yes-R
512	0.87	3.61	3.51	Admit	Female
510	0.82	3.74	3.64	Admit	Female
512	0.87	3.52	3.4	Admit	Male
517	0.95	3.97	3.95	Admit	Male	EO1
510	0.82	3.66	3.57	Admit	Male
520	0.98	3.56	3.4	Admit	Female
506	0.71	3.31	3.94	Admit	Male		Yes-SB
514	0.91	3.67	3.56	Admit	Male	EO1
507	0.74	3.53	3.24	Admit	Female		Yes-SB
513	0.89	3.88	3.95	Admit	Female	EO1
511	0.85	3.3	3.26	Admit	Male
502	0.57	3.73	3.56	Admit	Female		Yes-R
517	0.95	3.53	3.46	Admit	Female
513	0.89	3.44	3.43	Admit	Female
518	0.97	3.6	3.54	Admit	Female
514	0.91	3.59	3.52	Admit	Female
516	0.94	3.54	3.47	Admit	Male		Yes-R
508	0.77	3.47	3.56	Admit	Male	EO2

## Sheet: Accepted Class 2023
MCAT	%Rank of Score	CGPA	BCPM	Decision	Gender	SES	IE
525	1	3.5	3.37	Admit	Female
510	0.81	3.55	3.51	Admit	Male
510	0.81	3.47	3.28	Admit	Male
514	0.91	3.68	3.6	Admit	Female
512	0.86	3.49	3.47	Admit	Female		Yes-SB
516	0.94	3.51	3.58	Admit	Male	EO1
510	0.81	3.61	3.55	Admit	Female	EO1
513	0.89	3.86	3.57	Admit	Male
517	0.95	3.49	3.49	Admit	Female
507	0.73	3.96	3.96	Admit	Female		Yes-Riv
512	0.86	3.69	3.56	Admit	Female
511	0.84	3.63	3.69	Admit	Male
513	0.89	3.62	3.51	Admit	Female
514	0.91	3.57	3.44	Admit	Female
503	0.59	3.93	3.38	Admit	Female	EO1
512	0.86	3.61	3.57	Admit	Male
510	0.81	3.3	3.14	Admit	Female
513	0.89	3.81	3.82	Admit	Male
508	0.76	3.57	3.4	Admit	Female
517	0.95	4	4	Admit	Female
517	0.95	3.59	3.56	Admit	Male
510	0.81	4	4	Admit	Male		Yes-SB
513	0.89	3.54	3.33	Admit	Male		Yes-SB
505	0.66	3.48	3.39	Admit	Female	EO1	Yes-SB
522	0.99	3.62	3.54	Admit	Male
514	0.91	3.78	3.66	Admit	Male
513	0.89	3.66	3.54	Admit	Male
513	0.89	3.59	3.49	Admit	Female
511	0.84	3.58	3.57	Admit	Male	EO2
517	0.95	3.38	3.15	Admit	Male
512	0.86	3.21	3.75	Admit	Female
511	0.84	3.89	3.85	Admit	Female	EO1
505	0.66	3.79	3.76	Admit	Female	EO2
514	0.91	3.89	3.85	Admit	Male
513	0.89	3.21	2.97	Admit	Female
512	0.86	3.7	3.68	Admit	Male
522	0.99	3.75	3.66	Admit	Male
514	0.91	3.52	3.55	Admit	Male
509	0.79	3.64	3.51	Admit	Female
514	0.91	3.56	3.59	Admit	Male
504	0.63	3.81	3.81	Admit	Male	EO2	Yes-SB
519	0.97	3.23	3.75	Admit	Male
512	0.86	3.62	3.69	Admit	Male	EO1
516	0.94	3.94	3.93	Admit	Female
516	0.94	3.72	3.76	Admit	Female
517	0.95	3.8	3.74	Admit	Male
514	0.91	3.68	3.6	Admit	Male
510	0.81	3.54	3.45	Admit	Female
512	0.86	3.88	3.81	Admit	Male
512	0.86	3.41	3.31	Admit	Male	EO1
516	0.94	3.58	3.54	Admit	Male
517	0.95	3.62	3.52	Admit	Male	EO2	Yes-Riv
514	0.91	3.72	3.72	Admit	Male		Yes-Riv
515	0.92	3.86	3.83	Admit	Male	EO2
508	0.76	3.83	3.86	Admit	Female	EO2
515	0.92	3.75	3.72	Admit	Male
510	0.81	3.19	3.03	Admit	Male	EO1
511	0.84	3.67	3.63	Admit	Female
514	0.91	3.57	3.45	Admit	Male		Yes-Riv
511	0.84	3.65	3.6	Admit	Male
512	0.86	3.51	3.45	Admit	Female		Yes-Riv
512	0.86	3.64	3.59	Admit	Male	EO1	Yes-Riv
516	0.94	3.84	3.86	Admit	Male
504	0.63	3.94	3.94	Admit	Female	EO1	Yes-Riv
520	0.98	3.24	3.15	Admit	Female
507	0.73	3.7	3.71	Admit	Female		Yes-Riv
516	0.94	3.46	3.45	Admit	Male
509	0.79	3.65	3.58	Admit	Male
512	0.86	3.81	3.83	Admit	Female
513	0.89	3.9	3.93	Admit	Female
509	0.79	3.72	3.63	Admit	Female
514	0.91	3.68	3.6	Admit	Female	EO1
511	0.84	3.82	3.69	Admit	Female
516	0.94	3.55	3.4	Admit	Male
509	0.79	3.51	3.52	Admit	Male
509	0.79	3.75	3.68	Admit	Female	EO1	Yes-Riv
513	0.89	3.09	2.79	Admit	Female	EO1
513	0.89	3.77	3.83	Admit	Male		Yes-SB
513	0.89	3.82	3.75	Admit	Male
508	0.76	3.61	3.32	Admit	Female
510	0.81	3.87	3.78	Admit	Male	EO2
516	0.94	3.5	3.49	Admit	Male
510	0.81	3.2	1.71	Admit	Female
512	0.86	3.46	3.22	Admit	Male	EO2	Yes-Riv
513	0.89	3.67	3.62	Admit	Male
511	0.84	3.5	3.44	Admit	Male
510	0.81	3.83	4	Admit	Female
515	0.92	4	4	Admit	Male
515	0.92	3.74	3.64	Admit	Male
504	0.63	3.82	3.74	Admit	Female	EO1
513	0.89	3.9	3.89	Admit	Female
509	0.79	3.94	3.87	Admit	Female	EO2
516	0.94	3.77	3.7	Admit	Male
514	0.91	3.79	3.7	Admit	Male
524	1	3.93	3.96	Admit	Male
514	0.91	3.71	3.73	Admit	Male
516	0.94	3.68	3.65	Admit	Male
518	0.96	3.86	3.89	Admit	Male
