# Supplementary material for: A preliminary study of the probitive value of personality assessment in medical school admissions within the United States
Source: BMC Med Educ. 2022 Dec 23;22:890. doi: 10.1186/s12909-022-03901-x (PMC9783971; doi:10.1186/s12909-022-03901-x)
Supplement: Supplementary file 3 — Additional file 3. [file 12909_2022_3901_MOESM3_ESM.xlsx]

## Sheet: MCQ
6100	6200	6300	6400	6500	OVERALL
89.9	94.12	89.04	95.24	93.33	92.3
97.1	94.12	91.78	82.54	95	92.1
88.4	89.71	84.93	93.65	85	88.3
88.4	94.12	94.52	82.54	86.67	89.3
89.9	83.82	94.52	84.13	90	88.5
94.2	92.65	87.67	79.37	83.33	87.4
91.3	91.18	94.52	88.89	90	91.2
85.5	94.12	94.52	88.89	78.33	88.3
91.3	91.18	93.15	87.3	86.67	89.9
88.4	94.12	87.67	76.19	88.33	86.9
82.6	89.71	89.04	85.71	90	87.4
87	80.88	89.04	77.78	90	84.9
85.5	86.76	90.41	77.78	86.67	85.4
92.8	89.71	89.04	77.78	80	85.9
88.4	94.12	93.15	74.6	93.33	88.7
91.3	86.76	86.3	77.78	85	85.4
79.7	86.76	86.3	84.13	93.33	86
89.9	82.35	87.67	88.89	85	86.8
88.4	83.82	84.93	80.95	85	84.6
97.1	89.71	84.93	82.54	75	85.9
88.4	83.82	84.93	77.78	86.67	84.3
79.7	85.29	73.97	88.89	85	82.6
88.4	92.65	90.41	88.89	76.67	87.4
84.1	88.24	87.67	77.78	80	83.6
89.9	85.29	82.19	82.54	80	84
75.4	91.18	91.78	71.43	88.33	83.6
81.2	86.76	86.3	76.19	86.67	83.4
81.2	79.41	89.04	79.37	85	82.8
82.6	92.65	86.3	76.19	76.67	82.9
82.6	85.29	76.71	82.54	83.33	82.1
82.6	79.41	83.56	77.78	78.33	80.3
79.7	86.76	84.93	85.71	75	82.4
88.4	86.76	79.45	76.19	81.67	82.5
79.7	76.47	86.3	80.95	70	78.7
84.1	72.06	89.04	77.78	73.33	79.3
85.5	67.65	90.41	79.37	76.67	79.9
79.7	82.35	89.04	79.37	63.33	78.8
94.2	80.88	87.67	74.6	81.67	83.8
84.1	83.82	83.56	66.67	73.33	78.3
84.1	75	83.56	77.78	80	80.1
76.8	73.53	91.78	77.78	83.33	80.6
79.7	66.18	97.26	84.13	71.67	79.8
73.9	76.47	84.93	82.54	78.33	79.2
81.2	79.41	89.04	84.13	78.33	82.4
76.8	77.94	87.67	77.78	80	80
84.1	83.82	78.08	84.13	81.67	82.4
81.2	80.88	83.56	85.71	76.67	81.6
84.1	86.76	83.56	65.08	66.67	77.2
71	64.71	80.82	71.43	90	75.6
79.7	80.88	75.34	82.54	65	76.7
84.1	80.88	79.45	80.95	75	80.1
82.6	76.47	86.3	69.84	85	80
75.4	73.53	86.3	73.02	85	78.7
79.7	79.41	79.45	66.67	78.33	76.7
79.7	79.41	72.6	74.6	75	76.3
79.7	76.47	76.71	71.43	73.33	75.5
72.5	82.35	80.82	69.84	75	76.1
81.2	72.06	78.08	74.6	66.67	74.5
78.3	86.76	84.93	66.67	66.67	76.7
82.6	70.59	73.97	63.49	65	71.1
78.3	86.76	78.08	63.49	88.33	79
84.1	69.12	80.82	73.02	71.67	75.7
79.7	66.18	83.56	68.25	66.67	72.9
72.5	76.47	69.86	68.25	76.67	72.8

## Sheet: NBME
6100	6200	6300	6400	6500	OVERALL
95	92	95	89	89	92
95	100	93	93	90	94.2
100	93	91	93	85	92.4
96	95	92	93	89	93
91	87	91	88	90	89.4
96	96	92	91	82	91.4
97	88	93	89	88	91
93	89	89	91	86	89.6
89	81	80	91	86	85.4
88	95	91	84	85	88.6
92	84	79	92	82	85.8
92	92	81	93	86	88.8
92	93	84	91	88	89.6
95	88	88	92	85	89.6
88	89	85	88	88	87.6
93	93	83	95	89	90.6
91	85	92	88	86	88.4
92	81	77	87	88	85
89	85	88	88	88	87.6
92	85	85	85	81	85.6
92	84	88	81	85	86
89	84	87	89	88	87.4
88	77	81	80	77	80.6
87	89	87	79	86	85.6
93	91	81	83	77	85
95	87	84	83	78	85.4
91	85	89	80	85	86
87	76	76	88	81	81.6
80	87	84	91	85	85.4
95	88	88	88	88	89.4
91	77	87	92	82	85.8
88	87	92	85	86	87.6
92	87	83	87	77	85.2
87	87	83	85	84	85.2
83	77	87	87	89	84.6
85	87	84	93	78	85.4
96	88	85	95	84	89.6
88	81	83	87	77	83.2
87	89	85	72	82	83
85	79	83	91	79	83.4
88	79	79	79	78	80.6
79	71	83	88	88	81.8
76	87	77	84	78	80.4
80	79	85	80	75	79.8
80	81	85	85	77	81.6
77	76	75	84	74	77.2
88	85	81	83	81	83.6
92	76	79	80	75	80.4
85	75	81	87	68	79.2
95	91	83	84	73	85.2
87	83	83	80	78	82.2
80	71	83	80	73	77.4
83	76	77	71	73	76
84	79	76	84	77	80
87	79	77	79	75	79.4
87	75	87	84	73	81.2
85	81	77	79	78	80
93	92	76	84	74	83.8
85	81	79	76	79	80
81	71	81	80	88	80.2
84	81	83	73	75	79.2
80	79	85	77	75	79.2
88	72	81	77	67	77
80	60	67	72	67	69.2

## Sheet: Laboratory
6100	6200	6400	OVERALL	#
100	90.91	81.25	90.7	1
100	93.18	81.25	91.5	2
100	97.73	87.5	95.1	3
80	84.09	75	79.7	4
93.3	86.36	75	84.9	5
93.3	95.45	87.5	92.1	6
100	75	62.5	79.2	7
93.3	88.64	81.25	87.7	8
93.3	81.82	81.25	85.5	9
93.3	90.91	68.75	84.3	10
80	93.18	93.75	89	11
100	97.73	93.75	97.2	12
86.7	86.36	81.25	84.8	13
93.3	100	75	89.4	14
80	77.27	68.75	75.3	15
80	88.64	87.5	85.4	16
93.3	88.64	62.5	81.5	17
93.3	84.09	81.25	86.2	18
86.7	93.18	75	85	19
80	95.45	68.75	81.4	20
100	88.64	68.75	85.8	21
86.7	86.36	75	82.7	22
86.7	81.82	68.75	79.1	23
73.3	93.18	81.25	82.6	24
93.3	84.09	68.75	82	25
66.7	90.91	75	77.5	26
80	86.36	81.25	82.5	27
86.7	90.91	87.5	88.4	28
73.3	68.18	87.5	76.3	29
93.3	95.45	68.75	85.8	30
86.7	81.82	81.25	83.3	31
86.7	86.36	81.25	84.8	32
100	86.36	68.75	85	33
93.3	93.18	75	87.2	34
93.3	86.36	75	84.9	35
66.7	88.64	87.5	80.9	36
66.7	88.64	68.75	74.7	37
86.7	86.36	56.25	76.4	38
86.7	100	87.5	91.4	39
66.7	84.09	62.5	71.1	40
93.3	72.73	81.25	82.4	41
86.7	61.36	68.75	72.3	42
80	90.91	62.5	77.8	43
86.7	72.73	56.25	71.9	44
80	77.27	62.5	73.3	45
66.7	79.55	68.75	71.7	46
86.7	56.82	43.75	62.4	47
93.3	81.82	68.75	81.3	48
86.7	88.64	93.75	89.7	49
80	88.64	56.25	75	50
73.3	72.73	75	73.7	51
86.7	50	62.5	66.4	52
86.7	77.27	56.25	73.4	53
93.3	68.18	43.75	68.4	54
73.3	77.27	68.75	73.1	55
73.3	52.27	75	66.9	56
86.7	79.55	43.75	70	57
86.7	79.55	56.25	74.2	58
80	72.73	68.75	73.8	59
80	81.82	68.75	76.9	60
60	40.91	43.75	48.2	61
60	63.64	50	57.9	62
60	68.18	56.25	61.5	63
86.7	54.55	31.25	57.5	64

## Sheet: Case Presentations
6100	6200	6300	6400	6500	OVERALL
95	100	100	100	100	99
85	90	90	100	100	93
90	82.5	90	100	100	92.5
85	95	100	100	100	96
90	95	95	100	100	96
80	85	90	100	100	91
80	90	85	100	100	91
80	90	95	100	100	93
85	90	90	100	100	93
90	90	90	100	100	94
85	95	90	95	100	93
85	85	90	100	100	92
95	100	90	100	100	97
90	90	95	100	100	95
90	90	90	100	100	94
85	90	90	100	100	93
85	90	90	100	100	93
90	85	90	100	100	93
90	85	100	100	100	95
90	95	90	100	100	95
90	90	85	100	100	93
90	90	90	100	100	94
85	95	85	100	100	93
90	80	90	100	100	92
85	90	85	100	100	92
90	90	90	100	100	94
80	90	85	100	100	91
90	85	95	100	100	94
90	90	100	100	100	96
75	72.5	82.5	90	100	84
85	100	100	100	100	97
80	90	90	100	100	92
85	80	82.5	90	100	87.5
85	85	95	100	100	93
85	85	90	100	100	92
90	77.5	90	100	100	91.5
90	90	90	100	100	94
90	90	90	100	100	94
90	85	90	100	100	93
90	95	100	100	100	97
80	85	90	90	100	89
90	90	95	100	100	95
80	90	100	100	100	94
90	85	85	100	100	92
80	90	90	100	100	92
90	90	85	100	100	93
90	90	80	100	100	92
85	90	100	100	100	95
90	82.5	90	100	100	92.5
85	100	90	100	100	95
85	85	90	100	100	92
90	90	100	100	100	96
80	90	80	100	100	90
90	90	90	100	100	94
90	80	90	90	100	90
95	80	90	100	100	93
80	85	85	85	100	87
80	85	77.5	100	100	88.5
85	77.5	85	95	100	88.5
85	90	90	100	100	93
80	85	90	90	100	89
90	77.5	90	95	100	90.5
85	77.5	90	95	100	89.5
90	77.5	90	100	100	91.5

## Sheet: iRAT
6100	6200	6300	6400	6500	OVERALL
84.69	79.97	88.19	87.74	75.93	83.3
87.71	84.49	94.44	72.64	68.52	81.6
82.11	82.06	94.44	77.08	75.93	82.3
44.74	54.87	69.44	58.51	57.41	57
76.28	64.23	55.56	60.64	64.81	64.3
64.94	61.03	45.97	61.32	62.96	59.2
78.02	64.66	87.22	69.15	68.52	73.5
57.91	56.94	63.06	50	60.87	57.8
82.11	69.17	88.19	69.81	72.22	76.3
80.57	77.11	69.58	51.19	61.11	67.9
83.73	75.75	74.72	80.19	81.48	79.2
85.09	77.06	81.67	77.36	62.96	76.8
67.26	70.93	60.42	67.07	50	63.1
70.49	72.01	77.5	57.55	60.87	67.7
79.98	80.21	90.97	73.58	75.93	80.1
76.72	69.07	67.08	62.77	75.93	70.3
73.42	66.91	80.28	56.6	55.56	66.6
74.53	71.57	64.03	57.55	74.07	68.4
76.08	75.8	58.89	62.26	75.93	69.8
78.97	70.6	88.19	60	68.52	73.3
68.15	51.32	63.89	62.26	70.37	63.2
72.71	69.02	76.94	58.54	53.7	66.2
66.05	56.13	40.28	43.9	48.15	50.9
82.94	79.4	83.06	72.34	70.37	77.6
61.31	47.39	68.47	62.5	50	57.9
74.77	69.02	79.58	58.33	51.85	66.7
71.6	63.32	47.64	50.94	62.96	59.3
71.32	67.47	71.94	60.38	68.52	67.9
74.42	71.55	77.5	66.67	64.29	70.9
69.1	61.68	95.83	78.13	68.52	74.7
61.56	62.65	75.42	66.04	61.11	65.4
78.51	73.33	56.94	62.26	64.81	67.2
67.59	58.58	59.03	59.38	57.41	60.4
44.7	58.61	61.67	49.06	50	52.8
67.28	60.15	83.75	55.66	61.11	65.6
66.28	64.59	77.08	51.89	53.7	62.7
74.42	70.7	52.78	62.26	70.37	66.1
68.7	66.36	81.25	68.87	59.26	68.9
66.01	50.39	72.64	44.34	51.85	57
59.53	56.93	72.92	62.77	51.85	60.8
55.01	48.27	45.56	36.17	38.89	44.8
65.13	52.17	69.17	60.38	42.59	57.9
69.58	63.87	68.19	56.6	57.41	63.1
54.97	60.36	74.72	52.08	48.15	58.1
44.9	65.8	85.83	62.26	59.26	63.6
55.71	48.42	54.17	59.57	55.56	54.7
51.72	43.91	71.94	51.39	66.67	57.1
73.02	66.11	68.19	59.57	45.45	62.5
70.4	69.8	72.22	57.55	57.41	65.5
71.8	59.48	47.92	61.9	50	58.2
72.87	53.97	68.47	56.1	46.3	59.5
70.73	65.13	72.64	67.92	59.26	67.1
66.28	53.56	69.58	46.23	50	57.1
63.04	55	62.64	64.29	53.7	59.7
65.01	58.04	67.08	52.83	44.44	57.5
66.05	63.17	66.81	53.13	50	59.8
63.39	48.64	66.25	39.36	46.3	52.8
24.94	54.62	64.03	38.68	59.26	48.3
39.76	52.71	58.33	59.52	42.59	50.6
63.51	39.69	63.19	44.68	52.94	52.8
64.82	59.58	73.06	49.06	57.41	60.8
40.83	40.96	51.81	65.28	63.04	52.4
58.07	55.2	45.14	41.67	48.15	49.6
64.94	59.69	53.19	56.6	42.59	55.4

## Sheet: OSCE
6100	6200	6300	6400	6500	OVERALL
99.43	98.09	100	96.36	96.52	98.1
89.94	97	92.06	92.39	74.77	89.2
77.81	97.78	91.86	87.49	84.99	88
93.25	99.33	73.92	92.64	93.07	90.4
90.39	98.09	84.71	91.58	78.51	88.7
81.09	89.8	90.29	92.85	84.23	87.7
88.85	93.31	89.8	94.75	89.32	91.2
86.23	94	80.69	86.9	88.35	87.2
81.45	99.09	81.76	89.21	84.48	87.2
86.93	98	89.02	92.47	76.29	88.5
95.11	100	91.86	92.46	72.89	90.5
88.41	92.96	85.29	81.85	86.96	87.1
86.38	96.33	97.35	93.86	80.69	90.9
93.27	98.52	91.67	91.48	91.27	93.2
83.19	95	84.9	93.95	76.4	86.7
83.49	96.33	63.43	87.63	78.47	81.9
93.91	92.78	97.35	94.68	81.33	92
81.33	94.33	88.24	90.67	79.97	86.9
73.79	95.5	78.92	87.93	77.18	82.7
85.86	92.03	77.16	88.73	68.97	82.6
82.19	89.56	89.02	72.51	84.57	83.6
88.56	95	89.22	77.85	69.33	84
94.61	88.98	79.12	95.21	87.5	89.1
88.62	97.85	95.39	91.25	84.14	91.5
76.63	98	79.31	93.15	83.61	86.1
87.11	94.18	84.51	90.29	81.2	87.5
79.97	88.67	88.33	84.08	82.55	84.7
91.91	91.65	85.1	84.39	81.17	86.8
92.65	90.96	74.51	87.93	75.87	84.4
92.43	89.27	77.94	75.4	67.97	80.6
87.56	93.54	86.86	87.1	79.75	87
81.14	92.44	75	76.9	68.36	78.8
86.54	93.11	73.24	92.13	68.53	82.7
86.79	91.94	84.41	87.7	66.64	83.5
83.72	93.96	85.69	79.81	66.12	81.9
82.2	92.33	90.98	92.25	74.64	86.5
83.43	86.7	86.37	89.06	62.94	81.7
79.48	92.87	86.57	87.47	88.11	86.9
68.76	95.78	95.59	89.85	81.31	86.3
91.24	98.52	86.47	89.66	89.99	91.2
88.13	96.78	74.31	91.51	86.73	87.5
76.95	94.11	73.92	87.53	77.35	82
81.33	93.48	90.98	93.13	80.44	87.9
81.53	99.33	81.18	88.75	72.73	84.7
86.59	92.87	90.1	93.73	88.56	90.4
84.79	94.11	86.96	92.41	71.08	85.9
83	94.42	90.1	87.14	75.31	86
82.24	96.06	73.73	80.34	80.31	82.5
91.99	91.54	79.9	83.28	56.15	80.6
77.91	95.52	82.25	91.78	78.72	85.2
86.95	95.42	87.06	90.14	75.75	87.1
80.42	98	85.1	85.73	84.73	86.8
86.27	86.91	71.37	81.61	71.28	79.5
88.95	94.89	81.37	91.41	75.33	86.4
87.94	92.33	66.27	90.43	78.06	83
83.72	96.87	86.57	85.04	73.58	85.2
88.14	90.44	92.55	93.89	93.45	91.7
69.48	96.78	73.63	86.78	65.24	78.4
84.79	84.08	81.08	82.91	70.25	80.6
84.89	91.42	74.51	81.74	51.92	76.9
85.6	93.96	76.37	92.55	73.11	84.3
72.75	83.33	73.73	79.34	44.12	70.7
83.47	93.96	85.69	82.44	75.86	84.3
89.93	86.56	85.2	86.51	79.95	85.6

## Sheet: NBME Raw
6100	6200	6300	6400	6500	OVERALL
95	92	95	89	89	92
95	100	93	93	90	94.2
100	93	91	93	85	92.4
96	95	92	93	89	93
91	87	91	88	90	89.4
96	96	92	91	82	91.4
97	88	93	89	88	91
93	89	89	91	86	89.6
89	81	80	91	86	85.4
88	95	91	84	85	88.6
92	84	79	92	82	85.8
92	92	81	93	86	88.8
92	93	84	91	88	89.6
95	88	88	92	85	89.6
88	89	85	88	88	87.6
93	93	83	95	89	90.6
91	85	92	88	86	88.4
92	81	77	87	88	85
89	85	88	88	88	87.6
92	85	85	85	81	85.6
92	84	88	81	85	86
89	84	87	89	88	87.4
88	77	81	80	77	80.6
87	89	87	79	86	85.6
93	91	81	83	77	85
95	87	84	83	78	85.4
91	85	89	80	85	86
87	76	76	88	81	81.6
80	87	84	91	85	85.4
95	88	88	88	88	89.4
91	77	87	92	82	85.8
88	87	92	85	86	87.6
92	87	83	87	77	85.2
87	87	83	85	84	85.2
83	77	87	87	89	84.6
85	87	84	93	78	85.4
96	88	85	95	84	89.6
88	81	83	87	77	83.2
87	89	85	72	82	83
85	79	83	91	79	83.4
88	79	79	79	78	80.6
79	71	83	88	88	81.8
76	87	77	84	78	80.4
80	79	85	80	75	79.8
80	81	85	85	77	81.6
77	76	75	84	74	77.2
88	85	81	83	81	83.6
92	76	79	80	75	80.4
85	75	81	87	68	79.2
95	91	83	84	73	85.2
87	83	83	80	78	82.2
80	71	83	80	73	77.4
83	76	77	71	73	76
84	79	76	84	77	80
87	79	77	79	75	79.4
87	75	87	84	73	81.2
85	81	77	79	78	80
93	92	76	84	74	83.8
85	81	79	76	79	80
81	71	81	80	88	80.2
84	81	83	73	75	79.2
80	79	85	77	75	79.2
88	72	81	77	67	77
80	60	67	72	67	69.2

## Sheet: Course Final
6100	6200	6300	6400	6500	OVERALL
94.44	94.68	93.82	93.08	94.25	94.1
96.34	95.63	93.05	88.8	95.25	93.8
94.36	92.39	89.47	94.19	89.5	92
90.06	93.76	95.53	87.87	91.25	91.7
92.14	88.38	94.53	87.5	93	91.1
93.88	94.08	90.95	88.07	88	91
93.36	88.76	92.78	87.36	92.5	91
89.8	92.74	94.03	90.94	86.6	90.8
91.82	88.95	90.42	90.31	90.5	90.4
90.96	94.28	90.7	82.59	91	89.9
86.94	91.16	88.32	91.25	90.88	89.7
91.68	88.91	88.82	87.17	92	89.7
89.6	91.26	90.18	86.5	91	89.7
93.6	92.3	91.32	83.57	87.06	89.6
88.78	91.04	91.67	82.75	93.97	89.6
90.62	90.23	87.71	88.05	90.41	89.4
87.4	89	90.34	85.63	93.4	89.2
92.34	85.25	87.2	90.14	90.25	89
90.16	88.01	89.39	86.23	90.25	88.8
93.24	91.7	87.97	85.33	84	88.4
92.76	87.62	87.97	82.62	90.25	88.2
86.68	87.87	83.54	89.61	90.1	87.6
89.46	89.23	88.68	86.87	83.75	87.6
86.02	90.07	89.7	84.1	87.5	87.5
92.04	88.93	84.99	84.93	85.25	87.2
83.14	91.51	90.8	81.42	89.25	87.2
85.3	88.66	87.84	83.66	90.22	87.1
86.86	84.1	88.32	87.47	88.2	87
83.64	88.69	89.84	86.8	85.75	86.9
88.54	88.28	83.89	84.21	89.5	86.9
87.74	84.44	89.35	86.7	85.75	86.8
84.73	89.06	88.05	88.47	83.25	86.7
92.26	87.75	83.88	82.19	86	86.4
86.78	84.03	88.84	85.63	82.5	85.6
87.32	80.68	90.32	84.47	84.95	85.5
83.6	80.51	90.18	88.47	84	85.4
83.58	87.84	89.82	85.5	79.2	85.2
90.28	83.51	85.7	79.08	86	84.9
88.02	88.04	87.35	77.19	83.27	84.8
84.12	82.91	88.35	82.89	85.71	84.8
84.82	79.26	89.55	83.1	87	84.7
84.68	73.88	93.77	86.56	84.25	84.6
79.76	85.33	87.47	84.19	84.75	84.3
84.6	80.17	89.07	83.09	84	84.2
80.72	82.97	89.2	82.49	85.1	84.1
83.02	84.66	81.64	85.2	84.54	83.8
85.56	81.54	84.85	82.45	84.75	83.8
89.52	85.78	87.35	77.34	78.75	83.7
82.4	77.43	85.12	84.85	87.24	83.4
84.57	88.85	82.15	82.93	77.5	83.2
85.52	81.76	83.52	81.43	83.25	83.1
86.04	76.01	89.59	77.51	86.43	83.1
82.74	80.2	85.09	76.85	86.5	82.3
86.68	81.79	83.07	74.84	84.4	82.2
84.28	82.15	80.42	79.95	82.5	81.9
84.78	76.43	84.77	81.62	81.25	81.8
81.98	84.57	83.37	73.8	83.1	81.4
84.56	82.66	80.76	78.97	78.5	81.1
80.54	83.96	83.4	76.32	78.44	80.5
84.74	76.75	82.04	76.71	81.25	80.3
80.1	79.1	83.83	70	88.5	80.3
80.37	73.56	83.93	74.42	80.7	78.6
79.3	73.85	86.35	75.64	76.75	78.4
81.98	73.52	76.69	71.39	81.25	77

## Sheet: Overall average (until 6500)
OSCE	NBME Raw	Course Final
98.1	92	94.1
89.2	94.2	93.8
88	92.4	92
90.4	93	91.7
88.7	89.4	91.1
87.7	91.4	91
91.2	91	91
87.2	89.6	90.8
87.2	85.4	90.4
88.5	88.6	89.9
90.5	85.8	89.7
87.1	88.8	89.7
90.9	89.6	89.7
93.2	89.6	89.6
86.7	87.6	89.6
81.9	90.6	89.4
92	88.4	89.2
86.9	85	89
82.7	87.6	88.8
82.6	85.6	88.4
83.6	86	88.2
84	87.4	87.6
89.1	80.6	87.6
91.5	85.6	87.5
86.1	85	87.2
87.5	85.4	87.2
84.7	86	87.1
86.8	81.6	87
84.4	85.4	86.9
80.6	89.4	86.9
87	85.8	86.8
78.8	87.6	86.7
82.7	85.2	86.4
83.5	85.2	85.6
81.9	84.6	85.5
86.5	85.4	85.4
81.7	89.6	85.2
86.9	83.2	84.9
86.3	83	84.8
91.2	83.4	84.8
87.5	80.6	84.7
82	81.8	84.6
87.9	80.4	84.3
84.7	79.8	84.2
90.4	81.6	84.1
85.9	77.2	83.8
86	83.6	83.8
82.5	80.4	83.7
80.6	79.2	83.4
85.2	85.2	83.2
87.1	82.2	83.1
86.8	77.4	83.1
79.5	76	82.3
86.4	80	82.2
83	79.4	81.9
85.2	81.2	81.8
91.7	80	81.4
78.4	83.8	81.1
80.6	80	80.5
76.9	80.2	80.3
84.3	79.2	80.3
70.7	79.2	78.6
84.3	77	78.4
85.6	69.2	77
