# Supplementary material for: A preliminary study of the probitive value of personality assessment in medical school admissions within the United States
Source: BMC Med Educ. 2022 Dec 23;22:890. doi: 10.1186/s12909-022-03901-x (PMC9783971; doi:10.1186/s12909-022-03901-x)
Supplement: Supplementary file 4 — Additional file 4. [file 12909_2022_3901_MOESM4_ESM.xlsx]

## Sheet: 5700
Student	Email	Username	External ID	Student Level	Location	Start Date	5100	5200	5300	5400	5500	Final Course Grade
Abbas, Nia	AbbasN@cusm.org	AbbasN@cusm.org	1020018	M1	MD Campus	2019-07-29	97.95	97.92	91.08	85.28	97.31	:
Afsh, Mohammad	AfshM@cusm.org	AfshM@cusm.org	1020085	M1	MD Campus	2019-07-29	89.29	98.61	91.43	88.06	95.58	:
Ahmad, Ihsaan	AhmadI@cusm.org	ahmadi@cusm.org	1002397	M1	MD Campus	2019-07-29	100	97.12	84.87	86.21	90.96	:
Alam, Tanya	AlamT@cusm.org	AlamT@cusm.org	1021617	M1	MD Campus	2019-07-29	98.98	85.15	84.97	76.2	89.75	:
Anand, Natasha	AnandN@cusm.org	AnandN@cusm.org	1012245	M1	MD Campus	2019-07-29	93.34	100	95.47	90.92	81.89	:
Barashy, Ori	BarashyO@cusm.org	BarashyO@cusm.org	1012409	M1	MD Campus	2019-07-29	95.27	95.03	90.93	89.4	89.38	:
Barthelmass, Michaela	BarthelmassM@cusm.org	BarthelmassM@cusm.org	1019315	M1	MD Campus	2019-07-29	96.93	97.92	98.83	90.92	93.06	:
Bayne, Justin	BayneJ@cusm.org	BayneJ@cusm.org	1021105	M1	MD Campus	2019-07-29	96.41	90.17	92.25	93.02	91.34	:
Begovic, Jelena	BegovicJ@cusm.org	BegovicJ@cusm.org	1021643	M1	MD Campus	2019-07-29	93.83	92.95	92.8	92.52	89.59	:
Borger, Kylee	BorgerK@cusm.org	BorgerK@cusm.org	1021329	M1	MD Campus	2019-07-29	94.94	95.03	91.86	85.78	84.06	:
Braver, India	BraverI@cusm.org	BraverI@cusm.org	1011370	M1	MD Campus	2019-07-29	87.69	100	96.64	93.36	98.02	:
Browne, Jonathan	BrowneJ@cusm.org	BrowneJ@cusm.org	1020743	M1	MD Campus	2019-07-29	93.55	100	93.27	90.66	80.58	:
Byakod, Roohi	ByakodR@cusm.org	ByakodR@cusm.org	1017416	M1	MD Campus	2019-07-29	85.71	92.15	94.94	92.34	87.68	:
Cannell, Ruslana	CannellR@cusm.org	CannellR@cusm.org	1013151	M1	MD Campus	2019-07-29	93.15	97.92	90.93	92.09	91.71	:
Caro, Stephanie	CaroS@cusm.org	CaroS@cusm.org	1021665	M1	MD Campus	2019-07-29	92.12	97.92	91.57	90.66	90.7	:
Chao, Brandon	ChaoB@cusm.org	ChaoB@cusm.org	1019120	M1	MD Campus	2019-07-29	93.95	97.12	95.32	86.54	90.7	:
Chavoshi, Neda	ChavoshiN@cusm.org	ChavoshiN@cusm.org	1013214	M1	MD Campus	2019-07-29	82.11	94.07	94.35	88.56	87.81	:
Chen, Joe	ChenJ@cusm.org	ChenJ@cusm.org	1019006	M1	MD Campus	2019-07-29	91.44	100	93.14	93.1	89.28	:
Cheung, Jessica	CheungJ@cusm.org	CheungJ@cusm.org	1019994	M1	MD Campus	2019-07-29	95.57	100	93.9	93.1	85.52	:
Chien, Krizia	ChienK@cusm.org	ChienK@cusm.org	1012832	M1	MD Campus	2019-07-29	88.57	93.06	84.28	82.34	85.64	:
Chung, Albert	ChungA@cusm.org	ChungA@cusm.org	1010979	M1	MD Campus	2019-07-29	98.98	95.03	95.47	93.02	96.57	:
Collado, Kenneth	ColladoK@cusm.org	ColladoK@cusm.org	1020544	M1	MD Campus	2019-07-29	98.98	97.12	87.7	89.65	97.97	:
Copeland, Tristan	CopelandT@cusm.org	CopelandT@cusm.org	1022007	M1	MD Campus	2019-07-29	91.69	87.45	93.64	91.25	91	:
Creekmur, Natalie	CreekmurN@cusm.org	CreekmurN@cusm.org	1020058	M1	MD Campus	2019-07-29	94.25	100	96.64	93.1	97.97	:
Dang, Joshua	DangJ@cusm.org	DangJ@cusm.org	1017614	M1	MD Campus	2019-07-29	84.83	84.78	91.44	75.27	83.08	:
Datla, Sree	DatlaS@cusm.org	DatlaS@cusm.org	1028315	M1	MD Campus	2019-07-29	89.1	97.92	95.61	88.9	90.71	:
Delbruck, Elita	DelbruckE@cusm.org	DelbruckE@cusm.org	1021291	M1	MD Campus	2019-07-29	83.81	100	90.75	88.22	84.34	:
Del Mundo, Nicholas	DelMundoN@cusm.org	DelMundoN@cusm.org	1020191	M1	MD Campus	2019-07-29	91.26	100	96.31	91.75	84.15	:
Denning, Jacob	DenningJ@cusm.org	DenningJ@cusm.org	1020127	M1	MD Campus	2019-07-29	81.28	86.59	86.58	89.74	82.8	:
Deshpande, Ojas	DeshpandeO@cusm.org	DeshpandeO@cusm.org	1020471	M1	MD Campus	2019-07-29	93.55	91.67	92.05	91.75	93.98	:
Enea, Kristine	EneaK@cusm.org	eneak@cusm.org	1000815	M1	MD Campus	2019-07-29	91.87	79.27	93.27	90.33	87.55	:
Farahmandian, Ronit	FarahmandianR@cusm.org	FarahmandianR@cusm.org	1019420	M1	MD Campus	2019-07-29	90.56	92.09	87.71	89.24	88.88	:
Ghattas, Mariam	GhattasM@cusm.org	GhattasM@cusm.org	1021586	M1	MD Campus	2019-07-29	96.86	97.92	97.56	91.84	92.22	:
Gill, Kamal	GillK@cusm.org	GillK@cusm.org	1019870	M1	MD Campus	2019-07-29	95.38	89.21	95.61	87.46	87.77	:
Gonzalez, Katherine	GonzalezK@cusm.org	GonzalezK@cusm.org	1026130	M1	MD Campus	2019-07-29	92.69	89.26	92.1	93.1	81.41	:
Huang, Po Hsuan	HuangP@cusm.org	HuangP@cusm.org	1012566	M1	MD Campus	2019-07-29	96.7	91.29	93.27	88.81	94.59	:
Hung, Derek	HungD@cusm.org	HungD@cusm.org	1019733	M1	MD Campus	2019-07-29	91.56	83.39	95.32	90.24	96.41	:
Interest, Conflict of	barrac@cusm.org	Conflict of Interest		M1	MD Campus	2019-07-29						:
Irwin, Luke	IrwinL@cusm.org	IrwinL@cusm.org	1019115	M1	MD Campus	2019-07-29	98.98	97.92	94.56	89.4	92.66	:
Isayeva, Gulchin	IsayevaG@cusm.org	isayevag@cusm.org	1001778	M1	MD Campus	2019-07-29	98.98	97.92	95.61	94.87	93.9	:
Johnson, Spencer	JohnsonS@cusm.org	JohnsonS@cusm.org	1020845	M1	MD Campus	2019-07-29	89.11	91.56	95.47	92.43	84.7	:
Joseph, Shane	JosephS@cusm.org	josephs@cusm.org	1011776	M1	MD Campus	2019-07-29	94.86	95.03	97.01	90.08	93.38	:
Keehn, William	KeehnW@cusm.org	KeehnW@cusm.org	1021326	M1	MD Campus	2019-07-29	87.93	100	95.47	89.74	91.13	:
Khachik, Adon	KhachikA@cusm.org	KhachikA@cusm.org	1020716	M1	MD Campus	2019-07-29	88.99	95.03	92.6	88.22	77.59	:
Kim Sing, Lauren	KimSingL@cusm.org	KimSingL@cusm.org	1019622	M1	MD Campus	2019-07-29	92.82	97.92	89.08	96.05	92.69	:
Kirshman, Nathalie	KirshmanN@cusm.org	KirshmanN@cusm.org	1019236	M1	MD Campus	2019-07-29	98.98	95.03	92.95	87.97	91.13	:
Klein, Jacob	KleinJ@cusm.org	KleinJ@cusm.org	1010818	M1	MD Campus	2019-07-29	88.61	97.92	91.04	82.18	81.61	:
Ku, Andrew	KuA@cusm.org	KuA@cusm.org	1001312	M1	MD Campus	2019-07-29	97.84	97.92	91.96	91.59	96.78	:
La, Tammy	LaT@cusm.org	lat@cusm.org	1001072	M1	MD Campus	2019-07-29	95.57	95.83	91.21	91.84	79.3	:
Latif, Kareem	LatifK@cusm.org	LatifK@cusm.org	1020310	M1	MD Campus	2019-07-29	93.55	97.12	93.65	91.17	91.79	:
Lay, Johnson	LayJ@cusm.org	LayJ@cusm.org	1012674	M1	MD Campus	2019-07-29	94.59	97.65	95.47	90.83	93.02	:
Lee, Anderson	LeeA@cusm.org	LeeA@cusm.org	1013504	M1	MD Campus	2019-07-29	94.13	93.06	96.31	94.19	85.41	:
LeMunyan, Gage	LeMunyanG@cusm.org	LeMunyanG@cusm.org	1021301	M1	MD Campus	2019-07-29	93.24	90.87	96.64	90.08	94.33	:
Lenfestey, Robert	LenfesteyR@cusm.org	LenfesteyR@cusm.org	1012310	M1	MD Campus	2019-07-29	93	100	96.64	90.24	94.83	:
Li, Aaron	LiA@cusm.org	LiA@cusm.org	1012760	M1	MD Campus	2019-07-29	91.97	84.4	93.32	85.45	96.67	:
Liu, Natalie	LiuN@cusm.org	LiuN@cusm.org	1012400	M1	MD Campus	2019-07-29	89.26	95.03	88.74	81.33	85.16	:
Longson, Nicholas	LongsonN@cusm.org	LongsonN@cusm.org	1020308	M1	MD Campus	2019-07-29	95.68	92.68	97.66	91	93.93	:
Lopez, Ian	LopezI@cusm.org	LopezI@cusm.org	1019023	M1	MD Campus	2019-07-29	90.39	92.25	92.13	83.52	86.51	:
Ma, Mariel	MaM@cusm.org	MaM@cusm.org	1021258	M1	MD Campus	2019-07-29	88.29	95.03	93	90.08	93.98	:
Martin, Jeffrey	MartinJ@cusm.org	MartinJ@cusm.org	1024528	M1	MD Campus	2019-07-29	96.41	95.03	83.53	89.74	85.16	:
Masroor, Momin	MasroorM@cusm.org	MasroorM@cusm.org	1017154	M1	MD Campus	2019-07-29	95.38	89.48	93.47	88.47	85.07	:
Mazumder, Preeanka	MazumderP@cusm.org	MazumderP@cusm.org	1028568	M1	MD Campus	2019-07-29	97.39	100	91.08	94.53	89.28	:
Mistry, Mehul	MistryM@cusm.org	mistrym@cusm.org	1002232	M1	MD Campus	2019-07-29	91.45	97.92	85.79	90.08	82.81	:
Modi, Arnav	ModiA@cusm.org	ModiA@cusm.org	1020679	M1	MD Campus	2019-07-29	98.98	100	91.96	94.53	94.51	:
Montes, Lauren	MontesL@cusm.org	montesl@cusm.org	1011484	M1	MD Campus	2019-07-29	93.83	97.92	92.25	89.15	94.17	:
Morgan, Miranda	MorganM@cusm.org	MorganM@cusm.org	1013186	M1	MD Campus	2019-07-29	95.99	80.61	94.09	89.4	96.83	:
Mousa, Myrna	MousaM@cusm.org	MousaM@cusm.org	1020057	M1	MD Campus	2019-07-29	89.06	100	89.91	93.36	97.44	:
Naficy, Sean	NaficyS@cusm.org	NaficyS@cusm.org	1019381	M1	MD Campus	2019-07-29	94.66	97.92	94.81	88.14	86.48	:
Neuendorf, Jadon	NeuendorfJ@cusm.org	NeuendorfJ@cusm.org	1024096	M1	MD Campus	2019-07-29	93.52	97.92	86.78	83.86	88.41	:
Neuendorf, Sable	NeuendorfS@cusm.org	NeuendorfS@cusm.org	1021913	M1	MD Campus	2019-07-29	90.23	95.03	89.22	92.52	89.12	:
Nguyen, Cindy	NguyenC@cusm.org	NguyenC@cusm.org	1012797	M1	MD Campus	2019-07-29	100	93.22	100	89.65	81.02	:
Nguyen, Danielle	NguyenD@cusm.org	NguyenD@cusm.org	1020630	M1	MD Campus	2019-07-29	93	100	88.05	90.58	96.67	:
Ohno, Ai	OhnoA@cusm.org	OhnoA@cusm.org	1019162	M1	MD Campus	2019-07-29	95.99	92.15	100	88.56	91.13	:
Panchal, Dhruvi	PanchalD@cusm.org	PanchalD@cusm.org	1020777	M1	MD Campus	2019-07-29	94.66	99.04	95.32	88.47	83.69	:
Pandya, Rachita	PandyaR@cusm.org	PandyaR@cusm.org	1021011	M1	MD Campus	2019-07-29	95.72	97.92	96.49	88.39	95.88	:
Parto, Ryan	PartoR@cusm.org	PartoR@cusm.org	1027522	M1	MD Campus	2019-07-29	94.02	95.83	89.77	93.1	79.43	:
Patel, Priyesh	PatelP@cusm.org	patelp@cusm.org	1011829	M1	MD Campus	2019-07-29	93	97.12	92.62	88.14	90.63	:
Patterson, Rachel	PattersonR@cusm.org	PattersonR@cusm.org	1020972	M1	MD Campus	2019-07-29	85.37	93.91	84.64	89.31	91.87	:
Phan, Tammy	PhanT@cusm.org	PhanT@cusm.org	1012882	M1	MD Campus	2019-07-29	92.84	95.03	88.71	86.96	86.21	:
Potes, Mark	PotesM@cusm.org	PotesM@cusm.org	1010790	M1	MD Campus	2019-07-29	90.54	95.03	87.23	92.43	96.94	:
Prasanna, Arjun	PrasannaA@cusm.org	PrasannaA@cusm.org	1020387	M1	MD Campus	2019-07-29	87.55	95.14	92	88.81	87.62	:
Qin, Tiantian	QinT@cusm.org	qint@cusm.org	1001601	M1	MD Campus	2019-07-29	86.13	100	84.44	81.17	81.78	:
Rafalian, Ariel	RafalianA@cusm.org	RafalianA@cusm.org	1021440	M1	MD Campus	2019-07-29	92.7	89.26	94.29	93.69	91.18	:
Rakhit, Ankush	RakhitA@cusm.org	RakhitA@cusm.org	1025529	M1	MD Campus	2019-07-29	94.66	95.03	93.08	81.58	79.69	:
Ramireddy, Pranavi	RamireddyP@cusm.org	RamireddyP@cusm.org	1021955	M1	MD Campus	2019-07-29	92.86	92.25	91.96	92.77	84.62	:
Rogers, Brandon	RogersB@cusm.org	RogersB@cusm.org	1012420	M1	MD Campus	2019-07-29	96.14	92.36	96.23	89.99	83.51	:
Saied, Arman	SaiedA@cusm.org	SaiedA@cusm.org	1019247	M1	MD Campus	2019-07-29	88.64	97.92	91.96	91.25	96.65	:
Sakamoto, Devin	SakamotoD@cusm.org	sakamotod@cusm.org	1002228	M1	MD Campus	2019-07-29	97.95	92.15	93.27	89.06	95.3	:
Salahpour, Sogand	SalahpourS@cusm.org	SalahpourS@cusm.org	1012730	M1	MD Campus	2019-07-29	98.57	92.68	97.16	83.85	94.67	:
Salisbury, Troy	SalisburyT@cusm.org	SalisburyT@cusm.org	1021427	M1	MD Campus	2019-07-29	96.59	96.53	95.99	92.68	97.42	:
Singh, Manmeet	SinghM@cusm.org	SinghM@cusm.org	1019333	M1	MD Campus	2019-07-29	98.98	100	93.08	94.62	93.9	:
Stebbings, Sarah	StebbingsS@cusm.org	StebbingsS@cusm.org	1012482	M1	MD Campus	2019-07-29	80.5	100	97.66	94.19	92.06	:
Struble, Sarah	StrubleS@cusm.org	StrubleS@cusm.org	1019699	M1	MD Campus	2019-07-29	87.67	97.92	95.32	90.33	80.82	:
Tuo, James	TuoJ@cusm.org	TuoJ@cusm.org	1017506	M1	MD Campus	2019-07-29	95.27	97.92	94.3	91.5	97.99	:
Vu, Baoanh	VuB@cusm.org	VuB@cusm.org	1001181	M1	MD Campus	2019-07-29	92.5	86.38	94.04	87.8	91.36	:
Wang, Justin	WangJ@cusm.org	WangJ@cusm.org	1019982	M1	MD Campus	2019-07-29	92.92	95.83	92.2	91.84	83.05	:
Wasson, Andrew	WassonA@cusm.org	WassonA@cusm.org	1017596	M1	MD Campus	2019-07-29	96.7	97.92	96.31	91.17	91.62	:
Yeh, Christopher	YehC@cusm.org	YehC@cusm.org	1017312	M1	MD Campus	2019-07-29	91.87	95.57	88.74	94.78	83.63	:
Yeh, Tsan-Chen	YehT@cusm.org	YehT@cusm.org	1020974	M1	MD Campus	2019-07-29	90.27	95.83	91.7	88.05	90.31	:

## Sheet: 5500
Student	Email	Username	External ID	Student Level	Location	Start Date	Student Average	Class Average	iRAT/tRAT Participation	Student Case Presentations	Laboratory	In-House MCQ	NBME	Peer Evaluation	Attendance	Completion of End-of-Course Evaluations	Course Final	Final Course Grade
Abbas, Nia	AbbasN@cusm.org	AbbasN@cusm.org	1020018	M1	MD Campus	2020-02-10	55.17	48.48	72.7	97.5	80	83.3	84.1	100	100	100	85.5	P/F:P
Afsh, Mohammad	AfshM@cusm.org	AfshM@cusm.org	1020085	M1	MD Campus	2020-02-10	25	48.48	83.3	97.5	80	59.1	69.3	100	100	100	73.4	P/F:P
Ahmad, Ihsaan	AhmadI@cusm.org	ahmadi@cusm.org	1002397	M1	MD Campus	2020-02-10	39.66	48.48	100	88.3	80	69.7	84.1	100	100	100	80.5	P/F:P
Alam, Tanya	AlamT@cusm.org	AlamT@cusm.org	1021617	M1	MD Campus	2020-02-10	30.3	48.48	80	97.5	60	68.2	74.6	100	100	100	75	P/F:P
Anand, Natasha	AnandN@cusm.org	AnandN@cusm.org	1012245	M1	MD Campus	2020-02-10	37.18	48.48	100	98.3	80	74.2	76.4	100	100	100	81.8	P/F:P
Apeno, Hal	crowleyj@calmedu.org	halapeno		M1	MD Campus	2020-02-10	100	100	MAX	MAX	MAX	MAX	MAX	MAX	MAX	MAX	MAX	:
Barashy, Ori	BarashyO@cusm.org	BarashyO@cusm.org	1012409	M1	MD Campus	2020-02-10	53.85	48.48	100	96.7	60	80.3	82.9	100	100	100	82.4	P/F:P
Barthelmass, Michaela	BarthelmassM@cusm.org	BarthelmassM@cusm.org	1019315	M1	MD Campus	2020-02-10	57.69	48.48	100	96.7	73.3	69.7	81.7	100	100	100	79.9	P/F:P
Bayne, Justin	BayneJ@cusm.org	BayneJ@cusm.org	1021105	M1	MD Campus	2020-02-10	44.44	48.48	100	100	73.3	59.1	71.7	100	100	100	74	P/F:P
Begovic, Jelena	BegovicJ@cusm.org	BegovicJ@cusm.org	1021643	M1	MD Campus	2020-02-10	50	48.48	83.3	97.5	66.7	83.3	79.4	100	100	100	83.1	P/F:P
Borger, Kylee	BorgerK@cusm.org	BorgerK@cusm.org	1021329	M1	MD Campus	2020-02-10	46.15	48.48	100	100	80	68.2	77	100	100	100	79.7	P/F:P
Braver, India	BraverI@cusm.org	BraverI@cusm.org	1011370	M1	MD Campus	2020-02-10	51.11	48.48	100	100	80	77.3	85.3	100	100	100	85	P/F:P
Browne, Jonathan	BrowneJ@cusm.org	BrowneJ@cusm.org	1020743	M1	MD Campus	2020-02-10	37.78	48.48	100	95	66.7	74.2	85.9	100	100	100	81.4	P/F:P
Byakod, Roohi	ByakodR@cusm.org	ByakodR@cusm.org	1017416	M1	MD Campus	2020-02-10	38.89	48.48	100	95	53.3	68.2	76.4	100	100	100	75.1	P/F:P
Cannell, Ruslana	CannellR@cusm.org	CannellR@cusm.org	1013151	M1	MD Campus	2020-02-10	30	48.48	85.7	97.5	73.3	66.7	83.5	100	100	100	78.4	P/F:P
Caro, Stephanie	CaroS@cusm.org	CaroS@cusm.org	1021665	M1	MD Campus	2020-02-10	23.61	48.48	83.3	87.5	53.3	54.6	77	100	100	100	68.1	P/F:F
Chao, Brandon	ChaoB@cusm.org	ChaoB@cusm.org	1019120	M1	MD Campus	2020-02-10	38.46	48.48	100	98.3	66.7	74.2	71.7	100	100	100	78.9	P/F:P
Chavoshi, Neda	ChavoshiN@cusm.org	ChavoshiN@cusm.org	1013214	M1	MD Campus	2020-02-10	26.39	48.48	92.3	95	46.7	66.7	73.4	100	100	100	72.5	P/F:P
Chen, Joe	ChenJ@cusm.org	ChenJ@cusm.org	1019006	M1	MD Campus	2020-02-10	65.56	48.48	100	95	66.7	89.4	83.5	100	100	100	87	P/F:P
Cheung, Jessica	CheungJ@cusm.org	CheungJ@cusm.org	1019994	M1	MD Campus	2020-02-10	41.11	48.48	100	100	66.7	71.2	72.3	100	100	100	77.9	P/F:P
Chien, Krizia	ChienK@cusm.org	ChienK@cusm.org	1012832	M1	MD Campus	2020-02-10	31.25	48.48	66.7	100	66.7	77.3	81.7	100	100	100	80.6	P/F:P
Chung, Albert	ChungA@cusm.org	ChungA@cusm.org	1010979	M1	MD Campus	2020-02-10	53.33	48.48	100	95	66.7	78.8	87.7	100	100	100	83.6	P/F:P
Collado, Kenneth	ColladoK@cusm.org	ColladoK@cusm.org	1020544	M1	MD Campus	2020-02-10	55.56	48.48	100	97.5	60	78.8	79.4	100	100	100	81.1	P/F:P
Copeland, Tristan	CopelandT@cusm.org	CopelandT@cusm.org	1022007	M1	MD Campus	2020-02-10	54.44	48.48	100	97.5	60	72.7	77	100	100	100	78.2	P/F:P
Creekmur, Natalie	CreekmurN@cusm.org	CreekmurN@cusm.org	1020058	M1	MD Campus	2020-02-10	51.11	48.48	100	92.5	66.7	65.2	80.5	100	100	100	76.4	P/F:P
Dang, Joshua	DangJ@cusm.org	DangJ@cusm.org	1017614	M1	MD Campus	2020-02-10	33.33	48.48	100	97.5	80	65.2	74	100	100	100	77.6	P/F:P
Datla, Sree	DatlaS@cusm.org	DatlaS@cusm.org	1028315	M1	MD Campus	2020-02-10	44.44	48.48	100	97.5	66.7	71.2	81.7	100	100	100	79.6	P/F:P
Delbruck, Elita	DelbruckE@cusm.org	DelbruckE@cusm.org	1021291	M1	MD Campus	2020-02-10	56.06	48.48	100	100	60	77.3	79.4	100	100	100	80.8	P/F:P
Del Mundo, Nicholas	DelMundoN@cusm.org	DelMundoN@cusm.org	1020191	M1	MD Campus	2020-02-10	74.44	48.48	100	100	53.3	87.9	85.9	100	100	100	85.3	P/F:P
Denning, Jacob	DenningJ@cusm.org	DenningJ@cusm.org	1020127	M1	MD Campus	2020-02-10	27.5	48.48	100	95	60	#N/A	#N/A	#N/A	0	100	#N/A	:
Deshpande, Ojas	DeshpandeO@cusm.org	DeshpandeO@cusm.org	1020471	M1	MD Campus	2020-02-10	38.46	48.48	100	100	60	80.3	81.1	100	100	100	82.4	P/F:P
Enea, Kristine	EneaK@cusm.org	eneak@cusm.org	1000815	M1	MD Campus	2020-02-10	45.56	48.48	100	95	60	60.6	72.3	100	100	100	72.2	P/F:P
Farahmandian, Ronit	FarahmandianR@cusm.org	FarahmandianR@cusm.org	1019420	M1	MD Campus	2020-02-10	24.24	48.48	100	95	53.3	65.2	78.2	100	100	100	74.2	P/F:P
Ghattas, Mariam	GhattasM@cusm.org	GhattasM@cusm.org	1021586	M1	MD Campus	2020-02-10	48.89	48.48	100	96.7	73.3	75.8	78.8	100	100	100	81.7	P/F:P
Gill, Kamal	GillK@cusm.org	GillK@cusm.org	1019870	M1	MD Campus	2020-02-10	52.22	48.48	100	97.5	73.3	71.2	74.6	100	100	100	79.2	P/F:P
Gonzalez, Katherine	GonzalezK@cusm.org	GonzalezK@cusm.org	1026130	M1	MD Campus	2020-02-10	37.5	48.48	100	97.5	53.3	72.7	78.2	100	100	100	77.5	P/F:P
Huang, Po Hsuan	HuangP@cusm.org	HuangP@cusm.org	1012566	M1	MD Campus	2020-02-10	69.44	48.48	100	90	73.3	80.3	83.5	100	100	100	83.8	P/F:P
Hung, Derek	HungD@cusm.org	HungD@cusm.org	1019733	M1	MD Campus	2020-02-10	50	48.48	100	100	80	90.9	80.5	100	100	100	89.5	P/F:P
Interest, Conflict of	barrac@cusm.org	Conflict of Interest		M1	MD Campus	2020-02-10	100	100	MAX	MAX	MAX	MAX	MAX	MAX	MAX	MAX	MAX	:
Irwin, Luke	IrwinL@cusm.org	IrwinL@cusm.org	1019115	M1	MD Campus	2020-02-10	46.25	48.48	100	97.5	73.3	72.7	72.3	100	100	100	79.3	P/F:P
Isayeva, Gulchin	IsayevaG@cusm.org	isayevag@cusm.org	1001778	M1	MD Campus	2020-02-10	76.67	48.48	100	100	66.7	92.4	85.9	100	100	100	89.1	P/F:P
Johnson, Spencer	JohnsonS@cusm.org	JohnsonS@cusm.org	1020845	M1	MD Campus	2020-02-10	57.78	48.48	100	95	60	69.7	82.9	100	100	100	78	P/F:P
Joseph, Shane	JosephS@cusm.org	josephs@cusm.org	1011776	M1	MD Campus	2020-02-10	33.33	48.48	71.4	100	73.3	71.2	75.8	100	100	0	74.2	P/F:P
Keehn, William	KeehnW@cusm.org	KeehnW@cusm.org	1021326	M1	MD Campus	2020-02-10	67.78	48.48	100	100	80	87.9	84.1	100	100	100	89	P/F:P
Khachik, Adon	KhachikA@cusm.org	KhachikA@cusm.org	1020716	M1	MD Campus	2020-02-10	31.58	48.48	83.3	100	66.7	71.2	79.4	100	100	100	78.5	P/F:P
Kim Sing, Lauren	KimSingL@cusm.org	KimSingL@cusm.org	1019622	M1	MD Campus	2020-02-10	58.89	48.48	100	87.5	80	86.4	88.8	100	100	100	88.1	P/F:P
Kirshman, Nathalie	KirshmanN@cusm.org	KirshmanN@cusm.org	1019236	M1	MD Campus	2020-02-10	26.25	48.48	100	95	60	53	73.4	100	100	100	69.4	P/F:F
Klein, Jacob	KleinJ@cusm.org	KleinJ@cusm.org	1010818	M1	MD Campus	2020-02-10	52.22	48.48	85.7	100	60	65.2	73.4	100	100	100	74	P/F:P
Ku, Andrew	KuA@cusm.org	KuA@cusm.org	1001312	M1	MD Campus	2020-02-10	50	48.48	100	100	46.7	75.8	83.5	100	100	100	79	P/F:P
La, Tammy	LaT@cusm.org	lat@cusm.org	1001072	M1	MD Campus	2020-02-10	38.89	48.48	100	100	60	71.2	76.4	100	100	100	77.8	P/F:P
Latif, Kareem	LatifK@cusm.org	LatifK@cusm.org	1020310	M1	MD Campus	2020-02-10	35.48	48.48	80	90	66.7	77.3	85.3	100	100	100	81	P/F:P
Lay, Johnson	LayJ@cusm.org	LayJ@cusm.org	1012674	M1	MD Campus	2020-02-10	54.44	48.48	100	100	73.3	68.2	78.8	100	100	100	79	P/F:P
Lee, Anderson	LeeA@cusm.org	LeeA@cusm.org	1013504	M1	MD Campus	2020-02-10	51.28	48.48	100	100	66.7	86.4	82.9	100	100	100	86.1	P/F:P
LeMunyan, Gage	LeMunyanG@cusm.org	LeMunyanG@cusm.org	1021301	M1	MD Campus	2020-02-10	41.18	48.48	100	97.5	86.7	83.3	78.8	100	100	100	86.8	P/F:P
Lenfestey, Robert	LenfesteyR@cusm.org	LenfesteyR@cusm.org	1012310	M1	MD Campus	2020-02-10	50	48.48	100	100	60	80.3	86.5	100	100	100	83.4	P/F:P
Li, Aaron	LiA@cusm.org	LiA@cusm.org	1012760	M1	MD Campus	2020-02-10	64.1	48.48	92.3	98.3	66.7	87.9	85.3	100	100	100	86.7	P/F:P
Liu, Natalie	LiuN@cusm.org	LiuN@cusm.org	1012400	M1	MD Campus	2020-02-10	26.67	48.48	100	97.5	73.3	54.6	64.6	100	100	100	70.5	P/F:P
Longson, Nicholas	LongsonN@cusm.org	LongsonN@cusm.org	1020308	M1	MD Campus	2020-02-10	55.13	48.48	100	97.5	86.7	77.3	87.7	100	100	100	86.2	P/F:P
Lopez, Ian	LopezI@cusm.org	LopezI@cusm.org	1019023	M1	MD Campus	2020-02-10	26.67	48.48	100	95	60	72.7	75.8	100	100	100	77.8	P/F:P
Ma, Mariel	MaM@cusm.org	MaM@cusm.org	1021258	M1	MD Campus	2020-02-10	64.44	48.48	100	95	66.7	83.3	85.9	100	100	100	85	P/F:P
Martin, Jeffrey	MartinJ@cusm.org	MartinJ@cusm.org	1024528	M1	MD Campus	2020-02-10	50	48.48	100	100	66.7	74.2	85.3	100	100	100	81.8	P/F:P
Masroor, Momin	MasroorM@cusm.org	MasroorM@cusm.org	1017154	M1	MD Campus	2020-02-10	66.67	48.48	100	95	86.7	80.3	86.5	100	100	100	86.9	P/F:P
Mazumder, Preeanka	MazumderP@cusm.org	MazumderP@cusm.org	1028568	M1	MD Campus	2020-02-10	47.78	48.48	100	87.5	66.7	77.3	85.3	100	100	100	81.7	P/F:P
Mistry, Mehul	MistryM@cusm.org	mistrym@cusm.org	1002232	M1	MD Campus	2020-02-10	30.77	48.48	100	97.5	66.7	71.2	78.8	100	100	100	79	P/F:P
Modi, Arnav	ModiA@cusm.org	ModiA@cusm.org	1020679	M1	MD Campus	2020-02-10	58.89	48.48	100	92.5	66.7	86.4	85.3	100	100	100	85.9	P/F:P
Montes, Lauren	MontesL@cusm.org	montesl@cusm.org	1011484	M1	MD Campus	2020-02-10	41.67	48.48	100	100	80	83.3	76.4	100	100	100	85.6	P/F:P
Morgan, Miranda	MorganM@cusm.org	MorganM@cusm.org	1013186	M1	MD Campus	2020-02-10	33.33	48.48	85.7	95	73.3	66.7	74.6	100	100	100	76.4	P/F:P
Mousa, Myrna	MousaM@cusm.org	MousaM@cusm.org	1020057	M1	MD Campus	2020-02-10	52.22	48.48	100	96.7	80	71.2	81.7	100	100	100	81.5	P/F:P
Naficy, Sean	NaficyS@cusm.org	NaficyS@cusm.org	1019381	M1	MD Campus	2020-02-10	63.33	48.48	100	97.5	73.3	74.2	76.4	100	100	100	80.7	P/F:P
Neuendorf, Jadon	NeuendorfJ@cusm.org	NeuendorfJ@cusm.org	1024096	M1	MD Campus	2020-02-10	56.25	48.48	100	95	80	77.3	75.8	100	100	100	82.6	P/F:P
Neuendorf, Sable	NeuendorfS@cusm.org	NeuendorfS@cusm.org	1021913	M1	MD Campus	2020-02-10	73.75	48.48	100	100	80	81.8	85.3	100	100	100	86.8	P/F:P
Nguyen, Cindy	NguyenC@cusm.org	NguyenC@cusm.org	1012797	M1	MD Campus	2020-02-10	71.11	48.48	100	97.5	80	87.9	85.3	100	100	100	89	P/F:P
Nguyen, Danielle	NguyenD@cusm.org	NguyenD@cusm.org	1020630	M1	MD Campus	2020-02-10	43.33	48.48	100	100	73.3	56.1	75.8	100	100	100	73.6	P/F:P
Ohno, Ai	OhnoA@cusm.org	OhnoA@cusm.org	1019162	M1	MD Campus	2020-02-10	47.78	48.48	100	97.5	80	81.8	82.9	100	100	98	86	P/F:P
Panchal, Dhruvi	PanchalD@cusm.org	PanchalD@cusm.org	1020777	M1	MD Campus	2020-02-10	57.78	48.48	100	95	86.7	80.3	80.5	100	100	100	85.7	P/F:P
Pandya, Rachita	PandyaR@cusm.org	PandyaR@cusm.org	1021011	M1	MD Campus	2020-02-10	72.22	48.48	100	100	86.7	97	83.5	100	100	100	93.5	P/F:P
Parto, Ryan	PartoR@cusm.org	PartoR@cusm.org	1027522	M1	MD Campus	2020-02-10	38	48.48	100	87.5	60	68.2	74	100	100	100	74.8	P/F:P
Patel, Priyesh	PatelP@cusm.org	patelp@cusm.org	1011829	M1	MD Campus	2020-02-10	38.33	48.48	60	97.5	73.3	77.3	85.3	100	100	100	81.7	P/F:P
Patterson, Rachel	PattersonR@cusm.org	PattersonR@cusm.org	1020972	M1	MD Campus	2020-02-10	48.89	48.48	100	95	73.3	72.7	79.4	100	100	100	80.5	P/F:P
Phan, Tammy	PhanT@cusm.org	PhanT@cusm.org	1012882	M1	MD Campus	2020-02-10	74.44	48.48	100	100	60	93.9	84.1	100	100	100	88.4	P/F:P
Potes, Mark	PotesM@cusm.org	PotesM@cusm.org	1010790	M1	MD Campus	2020-02-10	53.33	48.48	100	95	60	81.8	76.4	100	100	100	81.5	P/F:P
Prasanna, Arjun	PrasannaA@cusm.org	PrasannaA@cusm.org	1020387	M1	MD Campus	2020-02-10	52.22	48.48	100	97.5	73.3	84.9	78.2	100	100	100	85.3	P/F:P
Qin, Tiantian	QinT@cusm.org	qint@cusm.org	1001601	M1	MD Campus	2020-02-10	36.67	48.48	100	100	60	71.2	79.4	100	100	100	78.4	P/F:P
Rafalian, Ariel	RafalianA@cusm.org	RafalianA@cusm.org	1021440	M1	MD Campus	2020-02-10	44.44	48.48	85.7	100	73.3	77.3	81.7	100	100	100	82.5	P/F:P
Rakhit, Ankush	RakhitA@cusm.org	RakhitA@cusm.org	1025529	M1	MD Campus	2020-02-10	53.33	48.48	85.7	98.3	73.3	75.8	81.7	100	100	100	81.8	P/F:P
Ramireddy, Pranavi	RamireddyP@cusm.org	RamireddyP@cusm.org	1021955	M1	MD Campus	2020-02-10	48.68	48.48	100	97.5	73.3	75.8	76.4	100	100	100	81.3	P/F:P
Rogers, Brandon	RogersB@cusm.org	RogersB@cusm.org	1012420	M1	MD Campus	2020-02-10	45.56	48.48	100	95	80	60.6	68.7	100	100	100	74.5	P/F:P
Saied, Arman	SaiedA@cusm.org	SaiedA@cusm.org	1019247	M1	MD Campus	2020-02-10	55	48.48	100	97.5	73.3	72.7	81.7	100	100	100	81.2	P/F:P
Sakamoto, Devin	SakamotoD@cusm.org	sakamotod@cusm.org	1002228	M1	MD Campus	2020-02-10	52.22	48.48	100	97.5	80	75.8	80.5	100	100	100	83.2	P/F:P
Salahpour, Sogand	SalahpourS@cusm.org	SalahpourS@cusm.org	1012730	M1	MD Campus	2020-02-10	45.56	48.48	100	100	73.3	69.7	79.4	100	100	100	79.8	P/F:P
Salisbury, Troy	SalisburyT@cusm.org	SalisburyT@cusm.org	1021427	M1	MD Campus	2020-02-10	72.22	48.48	100	95	80	83.3	83.5	100	100	100	86.5	P/F:P
Singh, Manmeet	SinghM@cusm.org	SinghM@cusm.org	1019333	M1	MD Campus	2020-02-10	47.78	48.48	100	90	73.3	81.8	84.1	100	100	0	80.6	P/F:P
Stebbings, Sarah	StebbingsS@cusm.org	StebbingsS@cusm.org	1012482	M1	MD Campus	2020-02-10	35	48.48	100	95	60	56.1	74	100	100	100	70.7	P/F:P
Struble, Sarah	StrubleS@cusm.org	StrubleS@cusm.org	1019699	M1	MD Campus	2020-02-10	60	48.48	100	100	66.7	97	87.7	100	100	100	91.3	P/F:P
Tuo, James	TuoJ@cusm.org	TuoJ@cusm.org	1017506	M1	MD Campus	2020-02-10	55.56	48.48	100	97.5	73.3	71.2	77	100	100	100	79.6	P/F:P
Vu, Baoanh	VuB@cusm.org	VuB@cusm.org	1001181	M1	MD Campus	2020-02-10	52.22	48.48	100	95	66.7	83.3	81.7	100	100	100	84.2	P/F:P
Wang, Justin	WangJ@cusm.org	WangJ@cusm.org	1019982	M1	MD Campus	2020-02-10	80	48.48	100	95	73.3	90.9	90	100	100	100	89.9	P/F:P
Wasson, Andrew	WassonA@cusm.org	WassonA@cusm.org	1017596	M1	MD Campus	2020-02-10	50	48.48	100	100	66.7	78.8	85.3	100	100	98	83.5	P/F:P
Yeh, Christopher	YehC@cusm.org	YehC@cusm.org	1017312	M1	MD Campus	2020-02-10	57.78	48.48	100	97.5	46.7	77.3	81.7	100	100	0	75	P/F:P
Yeh, Tsan-Chen	YehT@cusm.org	YehT@cusm.org	1020974	M1	MD Campus	2020-02-10	37.78	48.48	71.4	100	73.3	80.3	77	100	100	100	82.1	P/F:P

## Sheet: 5400
Student	Email	Username	External ID	student average	class average	Student Case Presentations	Laboratory	In-House MCQ	NBME	Peer Evaluation	Attendance	Completion of End-of-Course Evaluations	Course Final	Final Course Grade
Abbas, Nia	AbbasN@cusm.org	AbbasN@cusm.org	1020018	52.94	56.71	95	80	88.1	86.8	100	100	100	88.1	P/F:P
Afsh, Mohammad	AfshM@cusm.org	AfshM@cusm.org	1020085	43.75	56.71	92.5	93.3	62.7	82	100	100	100	79.7	P/F:P
Ahmad, Ihsaan	AhmadI@cusm.org	ahmadi@cusm.org	1002397	33.15	56.71	97.5	80	74.6	75.9	93.8	100	100	80.5	P/F:P
Alam, Tanya	AlamT@cusm.org	AlamT@cusm.org	1021617	30.94	56.71	95	86.7	72.9	81.3	100	100	100	82.1	P/F:P
Anand, Natasha	AnandN@cusm.org	AnandN@cusm.org	1012245	49.38	56.71	92.5	93.3	78	81.3	100	100	100	85.7	P/F:P
Apeno, Hal	crowleyj@calmedu.org	halapeno		100	100	100	100	100	100	100	100	100	100	P/F:P
Barashy, Ori	BarashyO@cusm.org	BarashyO@cusm.org	1012409	59.38	56.71	95	100	83.1	83.2	100	100	100	89.4	P/F:P
Barthelmass, Michaela	BarthelmassM@cusm.org	BarthelmassM@cusm.org	1019315	70.94	56.71	95	93.3	91.5	79.5	100	100	100	91	P/F:P
Bayne, Justin	BayneJ@cusm.org	BayneJ@cusm.org	1021105	49.73	56.71	95	86.7	76.3	74.7	100	100	100	83	P/F:P
Begovic, Jelena	BegovicJ@cusm.org	BegovicJ@cusm.org	1021643	44.69	56.71	100	86.7	69.5	81.3	100	100	100	81.2	P/F:P
Borger, Kylee	BorgerK@cusm.org	BorgerK@cusm.org	1021329	40.63	56.71	95	86.7	66.1	74.7	100	100	100	78.9	P/F:P
Braver, India	BraverI@cusm.org	BraverI@cusm.org	1011370	68.21	56.71	97.5	86.7	83.1	79.5	100	100	100	86.9	P/F:P
Browne, Jonathan	BrowneJ@cusm.org	BrowneJ@cusm.org	1020743	59.51	56.71	95	80	74.6	79.5	100	100	100	82.2	P/F:P
Byakod, Roohi	ByakodR@cusm.org	ByakodR@cusm.org	1017416	51.9	56.71	95	86.7	88.1	79.5	100	100	100	88.7	P/F:P
Cannell, Ruslana	CannellR@cusm.org	CannellR@cusm.org	1013151	46.2	56.71	92.5	73.3	67.8	80.7	100	100	100	78.5	P/F:P
Caro, Stephanie	CaroS@cusm.org	CaroS@cusm.org	1021665	38.59	56.71	97.5	93.3	59.3	64.4	100	100	100	75.4	P/F:P
Chao, Brandon	ChaoB@cusm.org	ChaoB@cusm.org	1019120	48.37	56.71	100	86.7	66.1	72.3	100	100	100	78.9	P/F:P
Chavoshi, Neda	ChavoshiN@cusm.org	ChavoshiN@cusm.org	1013214	34.06	56.71	90	86.7	52	78.3	100	100	100	73.5	P/F:P
Chen, Joe	ChenJ@cusm.org	ChenJ@cusm.org	1019006	57.34	56.71	92.5	93.3	83.1	82	75	100	100	87.1	P/F:P
Cheung, Jessica	CheungJ@cusm.org	CheungJ@cusm.org	1019994	51.9	56.71	92.5	93.3	72.9	75.9	100	100	100	81.9	P/F:P
Chien, Krizia	ChienK@cusm.org	ChienK@cusm.org	1012832	36.4	56.71	100	80	66.1	79.5	100	100	100	78.4	P/F:P
Chung, Albert	ChungA@cusm.org	ChungA@cusm.org	1010979	75	56.71	100	93.3	88.1	83.8	100	100	100	91	P/F:P
Collado, Kenneth	ColladoK@cusm.org	ColladoK@cusm.org	1020544	57.19	56.71	95	80	86.4	83.2	100	100	100	87.7	P/F:P
Copeland, Tristan	CopelandT@cusm.org	CopelandT@cusm.org	1022007	48.64	56.71	95	93.3	69.5	83.8	100	100	100	83.1	P/F:P
Creekmur, Natalie	CreekmurN@cusm.org	CreekmurN@cusm.org	1020058	53.26	56.71	100	80	79.7	78.9	100	100	100	84.7	P/F:P
Dang, Joshua	DangJ@cusm.org	DangJ@cusm.org	1017614	49.38	56.71	87.5	86.7	52.5	78.3	100	100	100	73.4	P/F:P
Datla, Sree	DatlaS@cusm.org	DatlaS@cusm.org	1028315	54.08	56.71	95	86.7	59.3	78.9	100	100	100	77	P/F:P
Delbruck, Elita	DelbruckE@cusm.org	DelbruckE@cusm.org	1021291	65.31	56.71	100	86.7	81.4	88	100	100	100	88.1	P/F:P
Del Mundo, Nicholas	DelMundoN@cusm.org	DelMundoN@cusm.org	1020191	69.84	56.71	100	100	83.1	85.6	100	100	100	90.3	P/F:P
Denning, Jacob	DenningJ@cusm.org	DenningJ@cusm.org	1020127	58.15	56.71	92.5	86.7	55.9	71.7	100	33.3	100	72	P/F:P
Deshpande, Ojas	DeshpandeO@cusm.org	DeshpandeO@cusm.org	1020471	43.48	56.71	100	86.7	79.7	84.4	100	100	100	86	P/F:P
Enea, Kristine	EneaK@cusm.org	eneak@cusm.org	1000815	52.45	56.71	97.5	86.7	49.2	68.6	100	100	100	71.1	P/F:P
Farahmandian, Ronit	FarahmandianR@cusm.org	FarahmandianR@cusm.org	1019420	30.63	56.71	95	80	76	78.9	100	100	100	81.9	P/F:P
Ghattas, Mariam	GhattasM@cusm.org	GhattasM@cusm.org	1021586	45.83	56.71	95	73.3	78	78.9	100	100	100	82.5	P/F:P
Gill, Kamal	GillK@cusm.org	GillK@cusm.org	1019870	58.42	56.71	95	93.3	83.1	77.1	100	100	100	87.1	P/F:P
Gonzalez, Katherine	GonzalezK@cusm.org	GonzalezK@cusm.org	1026130	51.09	56.71	95	73.3	74.6	74.7	100	100	100	79.6	P/F:P
Huang, Po Hsuan	HuangP@cusm.org	HuangP@cusm.org	1012566	74.38	56.71	97.5	100	88.1	84.4	100	100	100	91.9	P/F:P
Hung, Derek	HungD@cusm.org	HungD@cusm.org	1019733	50.82	56.71	97.5	80	81.4	78.9	100	100	100	85.1	P/F:P
Interest, Conflict of	barrac@cusm.org	Conflict of Interest		100	100	100	100	100	100	100	100	100	100	P/F:P
Irwin, Luke	IrwinL@cusm.org	IrwinL@cusm.org	1019115	65.28	56.71	92.5	86.7	76.3	74.1	100	100	100	82.6	P/F:P
Isayeva, Gulchin	IsayevaG@cusm.org	isayevag@cusm.org	1001778	75.27	56.71	100	86.7	93.2	90.4	100	100	100	93.4	P/F:P
Johnson, Spencer	JohnsonS@cusm.org	JohnsonS@cusm.org	1020845	63.86	56.71	95	93.3	79.7	82	100	100	100	86.8	P/F:P
Joseph, Shane	JosephS@cusm.org	josephs@cusm.org	1011776	43.21	56.71	95	80	66.1	82	100	100	95	78.4	P/F:P
Keehn, William	KeehnW@cusm.org	KeehnW@cusm.org	1021326	87.23	56.71	95	93.3	94.9	84.4	100	100	100	93.3	P/F:P
Khachik, Adon	KhachikA@cusm.org	KhachikA@cusm.org	1020716	52.57	56.71	82.5	73.3	86.4	82	100	100	100	85.2	P/F:P
Kim Sing, Lauren	KimSingL@cusm.org	KimSingL@cusm.org	1019622	61.41	56.71	97.5	86.7	94.9	81.3	100	100	100	92	P/F:P
Kirshman, Nathalie	KirshmanN@cusm.org	KirshmanN@cusm.org	1019236	36.68	56.71	90	80	57.6	71.7	100	100	100	73.4	P/F:P
Klein, Jacob	KleinJ@cusm.org	KleinJ@cusm.org	1010818	43.48	56.71	100	86.7	72.9	83.8	100	100	100	83.2	P/F:P
Ku, Andrew	KuA@cusm.org	KuA@cusm.org	1001312	57.34	56.71	92.5	80	86.4	84.4	100	100	100	87.7	P/F:P
La, Tammy	LaT@cusm.org	lat@cusm.org	1001072	45	56.71	92.5	80	72.9	79.5	100	100	100	81.3	P/F:P
Latif, Kareem	LatifK@cusm.org	LatifK@cusm.org	1020310	49.38	56.71	97.5	66.7	84.8	83.2	100	100	100	84.5	P/F:P
Lay, Johnson	LayJ@cusm.org	LayJ@cusm.org	1012674	63.04	56.71	92.5	93.3	66.1	74.7	100	100	100	79.6	P/F:P
Lee, Anderson	LeeA@cusm.org	LeeA@cusm.org	1013504	59.06	56.71	90	93.3	83.1	84.4	100	100	100	88.1	P/F:P
LeMunyan, Gage	LeMunyanG@cusm.org	LeMunyanG@cusm.org	1021301	63.13	56.71	95	100	86.4	75.9	100	100	100	89.3	P/F:P
Lenfestey, Robert	LenfesteyR@cusm.org	LenfesteyR@cusm.org	1012310	60.87	56.71	97.5	86.7	79.7	81.3	100	100	100	85.9	P/F:P
Li, Aaron	LiA@cusm.org	LiA@cusm.org	1012760	57.61	56.71	100	60	93.2	86.2	100	100	100	87.1	P/F:P
Liu, Natalie	LiuN@cusm.org	LiuN@cusm.org	1012400	35.33	56.71	95	73.3	44.1	62	100	100	100	65.5	P/F:F
Longson, Nicholas	LongsonN@cusm.org	LongsonN@cusm.org	1020308	55.16	56.71	95	73.3	84.8	85.6	100	100	100	86.5	P/F:P
Lopez, Ian	LopezI@cusm.org	LopezI@cusm.org	1019023	47.01	56.71	100	93.3	67.8	80.7	100	100	100	82.3	P/F:P
Ma, Mariel	MaM@cusm.org	MaM@cusm.org	1021258	71.2	56.71	95	93.3	89.8	82	100	100	100	90.8	P/F:P
Martin, Jeffrey	MartinJ@cusm.org	MartinJ@cusm.org	1024528	59.78	56.71	92.5	86.7	88.1	75.9	100	100	100	87.7	P/F:P
Masroor, Momin	MasroorM@cusm.org	MasroorM@cusm.org	1017154	72.01	56.71	95	93.3	84.8	85.6	100	100	100	89.5	P/F:P
Mazumder, Preeanka	MazumderP@cusm.org	MazumderP@cusm.org	1028568	61.96	56.71	98.3	93.3	93.2	81.3	100	100	100	91.7	P/F:P
Mistry, Mehul	MistryM@cusm.org	mistrym@cusm.org	1002232	57.07	56.71	92.5	73.3	64.4	78.9	100	100	100	76.8	P/F:P
Modi, Arnav	ModiA@cusm.org	ModiA@cusm.org	1020679	55.43	56.71	97.5	80	100	86.2	100	100	100	93.3	P/F:P
Montes, Lauren	MontesL@cusm.org	montesl@cusm.org	1011484	31.67	56.71	97.5	93.3	73.3	73.5	100	100	100	80.8	P/F:P
Morgan, Miranda	MorganM@cusm.org	MorganM@cusm.org	1013186	47.01	56.71	100	73.3	69.5	77.1	100	100	100	78.5	P/F:P
Mousa, Myrna	MousaM@cusm.org	MousaM@cusm.org	1020057	53.53	56.71	100	73.3	81.4	85.6	100	100	100	85.6	P/F:P
Naficy, Sean	NaficyS@cusm.org	NaficyS@cusm.org	1019381	63.04	56.71	95	86.7	78	79.5	100	100	100	84.6	P/F:P
Neuendorf, Jadon	NeuendorfJ@cusm.org	NeuendorfJ@cusm.org	1024096	65.22	56.71	95	86.7	91.5	83.8	100	100	100	90.9	P/F:P
Neuendorf, Sable	NeuendorfS@cusm.org	NeuendorfS@cusm.org	1021913	77.17	56.71	97.5	93.3	93.2	79.5	100	100	100	91.9	P/F:P
Nguyen, Cindy	NguyenC@cusm.org	NguyenC@cusm.org	1012797	75	56.71	100	93.3	91.5	84.4	100	100	100	92.5	P/F:P
Nguyen, Danielle	NguyenD@cusm.org	NguyenD@cusm.org	1020630	52.72	56.71	95	93.3	66.1	73.5	100	100	100	79.6	P/F:P
Ohno, Ai	OhnoA@cusm.org	OhnoA@cusm.org	1019162	66.3	56.71	100	93.3	84.8	80.7	100	100	100	89.1	P/F:P
Panchal, Dhruvi	PanchalD@cusm.org	PanchalD@cusm.org	1020777	73.1	56.71	97.5	80	88.1	81.3	100	100	100	88.3	P/F:P
Pandya, Rachita	PandyaR@cusm.org	PandyaR@cusm.org	1021011	73.91	56.71	95	86.7	96.6	82	100	100	100	92.5	P/F:P
Parto, Ryan	PartoR@cusm.org	PartoR@cusm.org	1027522	57.5	56.71	97.5	80	66.1	79.5	100	100	100	79.1	P/F:P
Patel, Priyesh	PatelP@cusm.org	patelp@cusm.org	1011829	36.25	56.71	95	80	86.4	85.6	100	100	100	87.4	P/F:P
Patterson, Rachel	PattersonR@cusm.org	PattersonR@cusm.org	1020972	51.56	56.71	97.5	100	76.3	75.9	100	100	100	85.4	P/F:P
Phan, Tammy	PhanT@cusm.org	PhanT@cusm.org	1012882	80.43	56.71	97.5	93.3	91.5	83.8	100	100	100	92.1	P/F:P
Potes, Mark	PotesM@cusm.org	PotesM@cusm.org	1010790	67.5	56.71	95	93.3	84.8	82	100	100	100	88.8	P/F:P
Prasanna, Arjun	PrasannaA@cusm.org	PrasannaA@cusm.org	1020387	50.54	56.71	92.5	80	78	77.1	100	100	100	82.5	P/F:P
Qin, Tiantian	QinT@cusm.org	qint@cusm.org	1001601	50.82	56.71	95	66.7	71.2	73.5	100	100	100	77.7	P/F:P
Rafalian, Ariel	RafalianA@cusm.org	RafalianA@cusm.org	1021440	70	56.71	97.5	80	83.1	78.3	100	100	100	85.6	P/F:P
Rakhit, Ankush	RakhitA@cusm.org	RakhitA@cusm.org	1025529	59.06	56.71	95	93.3	72.9	86.2	100	100	100	84.9	P/F:P
Ramireddy, Pranavi	RamireddyP@cusm.org	RamireddyP@cusm.org	1021955	55.43	56.71	90	80	76.3	77.1	100	100	100	81.9	P/F:P
Rogers, Brandon	RogersB@cusm.org	RogersB@cusm.org	1012420	49.18	56.71	97.5	86.7	55.9	72.3	100	100	100	74.6	P/F:P
Saied, Arman	SaiedA@cusm.org	SaiedA@cusm.org	1019247	60.05	56.71	100	73.3	74.6	82	100	100	100	81.5	P/F:P
Sakamoto, Devin	SakamotoD@cusm.org	sakamotod@cusm.org	1002228	71.74	56.71	95	100	86.4	84.4	100	100	100	91	P/F:P
Salahpour, Sogand	SalahpourS@cusm.org	SalahpourS@cusm.org	1012730	48.61	56.71	92.5	86.7	64.4	74.1	100	100	100	77.8	P/F:P
Salisbury, Troy	SalisburyT@cusm.org	SalisburyT@cusm.org	1021427	79.62	56.71	100	86.7	84.8	90.4	100	100	100	90	P/F:P
Singh, Manmeet	SinghM@cusm.org	SinghM@cusm.org	1019333	71.74	56.71	97.5	60	93.2	83.2	100	100	100	87.7	P/F:P
Stebbings, Sarah	StebbingsS@cusm.org	StebbingsS@cusm.org	1012482	45.94	56.71	95	86.7	59.3	74.1	100	100	100	76.1	P/F:P
Struble, Sarah	StrubleS@cusm.org	StrubleS@cusm.org	1019699	82.5	56.71	100	100	94.9	88.6	100	100	100	95.7	P/F:P
Tuo, James	TuoJ@cusm.org	TuoJ@cusm.org	1017506	58.33	56.71	90	100	59.3	77.1	100	100	100	78.2	P/F:P
Vu, Baoanh	VuB@cusm.org	VuB@cusm.org	1001181	67.66	56.71	97.5	86.7	72.9	78.9	100	100	100	82.7	P/F:P
Wang, Justin	WangJ@cusm.org	WangJ@cusm.org	1019982	78.26	56.71	90	73.3	88.1	86.2	100	100	100	87.5	P/F:P
Wasson, Andrew	WassonA@cusm.org	WassonA@cusm.org	1017596	52.17	56.71	97.5	66.7	83.1	79.5	100	100	100	83.9	P/F:P
Yeh, Christopher	YehC@cusm.org	YehC@cusm.org	1017312	69.84	56.71	95	60	81.4	80.7	100	100	100	82.2	P/F:P
Yeh, Tsan-Chen	YehT@cusm.org	YehT@cusm.org	1020974	59.24	56.71	95	86.7	79.7	78.9	100	33.3	100	82.4	P/F:P

## Sheet: 5300
Student	Email	Username	External ID	student average	class average	Student Case Presentations	Laboratory	In-House MCQ	NBME	Peer Evaluation	Attendance	Completion of End-of-Course Evaluations	Course Final	Final Course Grade
Abbas, Nia	AbbasN@cusm.org	AbbasN@cusm.org	1020018	63.89	60.58	95	95.45	85.94	85.229	100	100	100	90.24	P/F:P
Afsh, Mohammad	AfshM@cusm.org	AfshM@cusm.org	1020085	38.24	60.58	92.5	81.82	78.13	74.234	100	100	100	82.62	P/F:P
Ahmad, Ihsaan	AhmadI@cusm.org	ahmadi@cusm.org	1002397	63.24	60.58	92.5	50	81.25	79.97	100	100	100	80.24	P/F:P
Alam, Tanya	AlamT@cusm.org	AlamT@cusm.org	1021617	22.06	60.58	87.5	72.73	82.81	75.668	100	100	100	81.58	P/F:P
Anand, Natasha	AnandN@cusm.org	AnandN@cusm.org	1012245	48.75	60.58	92.5	77.27	96.88	80.927	100	100	100	90.78	P/F:P
Apeno, Hal	crowleyj@calmedu.org	halapeno		100	100	100	100	100	100	100	100	100	100	P/F:P
Barashy, Ori	BarashyO@cusm.org	BarashyO@cusm.org	1012409	56.94	60.58	97.5	86.36	95.31	82.839	100	100	100	92.4	P/F:P
Barthelmass, Michaela	BarthelmassM@cusm.org	BarthelmassM@cusm.org	1019315	78.75	60.58	100	90.91	92.19	83.795	100	100	100	92.27	P/F:P
Bayne, Justin	BayneJ@cusm.org	BayneJ@cusm.org	1021105	57.5	60.58	95	63.64	76.56	79.492	100	100	100	80.57	P/F:P
Begovic, Jelena	BegovicJ@cusm.org	BegovicJ@cusm.org	1021643	34.72	60.58	95	81.82	79.69	79.97	100	100	100	83.98	P/F:P
Borger, Kylee	BorgerK@cusm.org	BorgerK@cusm.org	1021329	57.5	60.58	100	77.27	67.19	72.322	100	100	100	77.93	P/F:P
Braver, India	BraverI@cusm.org	BraverI@cusm.org	1011370	71.25	60.58	95	100	87.5	77.102	100	100	100	89.92	P/F:P
Browne, Jonathan	BrowneJ@cusm.org	BrowneJ@cusm.org	1020743	66.25	60.58	96.667	77.27	89.06	84.751	100	100	100	88.83	P/F:P
Byakod, Roohi	ByakodR@cusm.org	ByakodR@cusm.org	1017416	55	60.58	97.5	77.27	84.38	79.97	100	100	100	86.09	P/F:P
Cannell, Ruslana	CannellR@cusm.org	CannellR@cusm.org	1013151	52.5	60.58	97.5	68.18	84.38	79.014	100	100	100	84.53	P/F:P
Caro, Stephanie	CaroS@cusm.org	CaroS@cusm.org	1021665	40	60.58	95	50	64.06	70.41	100	100	100	71.41	P/F:P
Chao, Brandon	ChaoB@cusm.org	ChaoB@cusm.org	1019120	53.75	60.58	97.5	81.82	79.69	78.058	100	100	100	84.51	P/F:P
Chavoshi, Neda	ChavoshiN@cusm.org	ChavoshiN@cusm.org	1013214	33.33	60.58	87.5	59.09	71.88	71.366	100	100	100	75.64	P/F:P
Chen, Joe	ChenJ@cusm.org	ChenJ@cusm.org	1019006	65	60.58	92.5	77.27	92.19	84.751	75	100	100	88.92	P/F:P
Cheung, Jessica	CheungJ@cusm.org	CheungJ@cusm.org	1019994	60	60.58	95	68.18	85.94	71.844	100	100	100	83.47	P/F:P
Chien, Krizia	ChienK@cusm.org	ChienK@cusm.org	1012832	62.5	60.58	95	77.27	84.38	78.058	100	100	100	85.45	P/F:P
Chung, Albert	ChungA@cusm.org	ChungA@cusm.org	1010979	72.06	60.58	95	72.73	89.06	85.707	100	100	100	88.17	P/F:P
Collado, Kenneth	ColladoK@cusm.org	ColladoK@cusm.org	1020544	63.75	60.58	87.5	59.09	85.94	84.751	100	100	100	83.94	P/F:P
Copeland, Tristan	CopelandT@cusm.org	CopelandT@cusm.org	1022007	72.5	60.58	90	72.73	76.56	84.751	100	100	100	82.48	P/F:P
Creekmur, Natalie	CreekmurN@cusm.org	CreekmurN@cusm.org	1020058	58.75	60.58	95	90.91	87.5	79.97	100	100	100	89.13	P/F:P
Dang, Joshua	DangJ@cusm.org	DangJ@cusm.org	1017614	17.5	60.58	87.5	63.64	65.63	66.585	100	100	100	69.92	P/F:F
Datla, Sree	DatlaS@cusm.org	DatlaS@cusm.org	1028315	58.75	60.58	95	63.64	78.13	75.19	100	100	100	80.34	P/F:P
Delbruck, Elita	DelbruckE@cusm.org	DelbruckE@cusm.org	1021291	66.18	60.58	100	86.36	89.06	83.317	100	100	100	90.24	P/F:P
Del Mundo, Nicholas	DelMundoN@cusm.org	DelMundoN@cusm.org	1020191	73.75	60.58	97.5	72.73	90.63	85.707	100	100	100	89.05	P/F:P
Denning, Jacob	DenningJ@cusm.org	DenningJ@cusm.org	1020127	46.25	60.58	91.667	72.73	71.88	74.234	75	100	100	77.92	P/F:P
Deshpande, Ojas	DeshpandeO@cusm.org	DeshpandeO@cusm.org	1020471	70.59	60.58	95	72.73	95.31	85.707	100	100	100	90.67	P/F:P
Enea, Kristine	EneaK@cusm.org	eneak@cusm.org	1000815	55.56	60.58	97.5	68.18	79.69	77.58	100	100	100	82.37	P/F:P
Farahmandian, Ronit	FarahmandianR@cusm.org	FarahmandianR@cusm.org	1019420	48.75	60.58	82.5	68.18	75	79.014	100	100	100	79.28	P/F:P
Ghattas, Mariam	GhattasM@cusm.org	GhattasM@cusm.org	1021586	62.5	60.58	95	81.82	82.81	81.87	100	100	100	86.27	P/F:P
Gill, Kamal	GillK@cusm.org	GillK@cusm.org	1019870	67.5	60.58	90	77.27	81.25	78.058	100	100	100	83.7	P/F:P
Gonzalez, Katherine	GonzalezK@cusm.org	GonzalezK@cusm.org	1026130	60	60.58	97.5	72.73	84.38	73.756	100	100	100	84.16	P/F:P
Huang, Po Hsuan	HuangP@cusm.org	HuangP@cusm.org	1012566	85.42	60.58	90	81.82	87.5	80.927	100	100	100	87.46	P/F:P
Hung, Derek	HungD@cusm.org	HungD@cusm.org	1019733	44.12	60.58	95	90.91	85.94	81.405	100	100	100	88.79	P/F:P
Interest, Conflict of	barrac@cusm.org	Conflict of Interest		100	100	100	100	100	100	100	100	100	100	P/F:P
Irwin, Luke	IrwinL@cusm.org	IrwinL@cusm.org	1019115	58.75	60.58	90	68.18	85.94	81.883	100	100	100	84.98	P/F:P
Isayeva, Gulchin	IsayevaG@cusm.org	isayevag@cusm.org	1001778	83.75	60.58	100	90.91	98.44	87.141	100	100	100	95.44	P/F:P
Johnson, Spencer	JohnsonS@cusm.org	JohnsonS@cusm.org	1020845	67.5	60.58	98.333	86.36	81.25	80.927	100	100	100	86.47	P/F:P
Joseph, Shane	JosephS@cusm.org	josephs@cusm.org	1011776	46.25	60.58	90	68.18	75	79.014	100	100	99	79.4	P/F:P
Keehn, William	KeehnW@cusm.org	KeehnW@cusm.org	1021326	85	60.58	92.5	81.82	90.63	84.751	100	100	100	89.73	P/F:P
Khachik, Adon	KhachikA@cusm.org	KhachikA@cusm.org	1020716	22.06	60.58	92.5	72.73	92.19	86.663	100	100	100	87.37	P/F:P
Kim Sing, Lauren	KimSingL@cusm.org	KimSingL@cusm.org	1019622	66.25	60.58	92.5	86.36	96.88	84.751	100	100	100	92.91	P/F:P
Kirshman, Nathalie	KirshmanN@cusm.org	KirshmanN@cusm.org	1019236	48.75	60.58	97.5	59.09	60.94	71.844	93.75	100	100	72.17	P/F:P
Klein, Jacob	KleinJ@cusm.org	KleinJ@cusm.org	1010818	41.25	60.58	97.5	72.73	79.69	75.668	100	100	100	81.49	P/F:P
Ku, Andrew	KuA@cusm.org	KuA@cusm.org	1001312	66.25	60.58	95	77.27	84.38	85.229	100	100	100	86.89	P/F:P
La, Tammy	LaT@cusm.org	lat@cusm.org	1001072	46.25	60.58	98.333	59.09	67.19	68.497	100	100	100	74.27	P/F:P
Latif, Kareem	LatifK@cusm.org	LatifK@cusm.org	1020310	46.25	60.58	90	59.09	79.69	83.795	100	100	100	79.73	P/F:P
Lay, Johnson	LayJ@cusm.org	LayJ@cusm.org	1012674	65	60.58	95	90.91	78.13	72.322	100	100	100	83.85	P/F:P
Lee, Anderson	LeeA@cusm.org	LeeA@cusm.org	1013504	76.25	60.58	98.333	77.27	87.5	87.141	100	100	100	88.85	P/F:P
LeMunyan, Gage	LeMunyanG@cusm.org	LeMunyanG@cusm.org	1021301	73.61	60.58	100	63.64	84.38	81.883	100	100	100	84.67	P/F:P
Lenfestey, Robert	LenfesteyR@cusm.org	LenfesteyR@cusm.org	1012310	60	60.58	100	68.18	85.94	80.927	100	100	100	85.79	P/F:P
Li, Aaron	LiA@cusm.org	LiA@cusm.org	1012760	72.06	60.58	95	86.36	85.94	80.927	100	100	93	87.74	P/F:P
Liu, Natalie	LiuN@cusm.org	LiuN@cusm.org	1012400	27.5	60.58	87.5	50	70.31	68.019	100	100	100	72.98	P/F:P
Longson, Nicholas	LongsonN@cusm.org	LongsonN@cusm.org	1020308	60	60.58	97.5	86.36	98.44	83.317	100	100	100	93.74	P/F:P
Lopez, Ian	LopezI@cusm.org	LopezI@cusm.org	1019023	55	60.58	97.5	90.91	70.31	78.058	100	100	100	82.12	P/F:P
Ma, Mariel	MaM@cusm.org	MaM@cusm.org	1021258	72.5	60.58	97.5	81.82	89.06	84.751	100	100	100	89.6	P/F:P
Martin, Jeffrey	MartinJ@cusm.org	MartinJ@cusm.org	1024528	66.25	60.58	95	68.18	85.94	81.883	100	100	100	85.48	P/F:P
Masroor, Momin	MasroorM@cusm.org	MasroorM@cusm.org	1017154	76.25	60.58	95	77.27	98.44	87.141	100	100	100	92.89	P/F:P
Mazumder, Preeanka	MazumderP@cusm.org	MazumderP@cusm.org	1028568	77.5	60.58	100	72.73	89.06	87.141	100	100	100	88.96	P/F:P
Mistry, Mehul	MistryM@cusm.org	mistrym@cusm.org	1002232	50	60.58	95	86.36	70.31	75.668	100	100	100	80.71	P/F:P
Modi, Arnav	ModiA@cusm.org	ModiA@cusm.org	1020679	66.25	60.58	95	90.91	96.88	87.141	100	100	100	93.73	P/F:P
Montes, Lauren	MontesL@cusm.org	montesl@cusm.org	1011484	65	60.58	90	86.36	92.19	79.014	100	100	100	89.63	P/F:P
Morgan, Miranda	MorganM@cusm.org	MorganM@cusm.org	1013186	46.25	60.58	95	72.73	85.94	79.492	100	100	100	85.1	P/F:P
Mousa, Myrna	MousaM@cusm.org	MousaM@cusm.org	1020057	71.25	60.58	95	90.91	92.19	82.839	100	100	100	91.58	P/F:P
Naficy, Sean	NaficyS@cusm.org	NaficyS@cusm.org	1019381	62.5	60.58	97.5	77.27	84.38	73.756	100	100	100	84.84	P/F:P
Neuendorf, Jadon	NeuendorfJ@cusm.org	NeuendorfJ@cusm.org	1024096	80.56	60.58	93.333	95.45	87.5	83.795	100	100	100	90.41	P/F:P
Neuendorf, Sable	NeuendorfS@cusm.org	NeuendorfS@cusm.org	1021913	83.33	60.58	95	100	95.31	83.795	100	100	100	94.38	P/F:P
Nguyen, Cindy	NguyenC@cusm.org	NguyenC@cusm.org	1012797	81.25	60.58	95	86.36	100	85.707	100	100	100	94.6	P/F:P
Nguyen, Danielle	NguyenD@cusm.org	NguyenD@cusm.org	1020630	50	60.58	87.5	95.45	84.38	77.58	100	100	100	87.34	P/F:P
Ohno, Ai	OhnoA@cusm.org	OhnoA@cusm.org	1019162	51.39	60.58	90	81.82	81.25	77.58	100	100	100	84.29	P/F:P
Panchal, Dhruvi	PanchalD@cusm.org	PanchalD@cusm.org	1020777	82.5	60.58	98.333	81.82	93.75	87.141	100	100	100	92.03	P/F:P
Pandya, Rachita	PandyaR@cusm.org	PandyaR@cusm.org	1021011	87.5	60.58	95	72.73	90.63	84.751	100	100	100	88.61	P/F:P
Parto, Ryan	PartoR@cusm.org	PartoR@cusm.org	1027522	57.81	60.58	100	50	59.38	76.146	100	100	100	71.12	P/F:P
Patel, Priyesh	PatelP@cusm.org	patelp@cusm.org	1011829	53.75	60.58	95	54.55	84.38	80.927	100	100	100	81.44	P/F:P
Patterson, Rachel	PattersonR@cusm.org	PattersonR@cusm.org	1020972	61.25	60.58	93.333	81.82	81.25	79.492	100	100	100	85	P/F:P
Phan, Tammy	PhanT@cusm.org	PhanT@cusm.org	1012882	93.75	60.58	97.5	95.45	98.44	83.795	100	100	100	95.2	P/F:P
Potes, Mark	PotesM@cusm.org	PotesM@cusm.org	1010790	70	60.58	90	81.82	78.13	79.97	100	100	100	83.52	P/F:P
Prasanna, Arjun	PrasannaA@cusm.org	PrasannaA@cusm.org	1020387	36.25	60.58	97.5	40.91	64.06	77.58	100	100	100	71.44	P/F:P
Qin, Tiantian	QinT@cusm.org	qint@cusm.org	1001601	55	60.58	97.5	63.64	68.75	69.932	100	100	100	75.78	P/F:P
Rafalian, Ariel	RafalianA@cusm.org	RafalianA@cusm.org	1021440	67.5	60.58	100	90.91	82.81	80.927	100	100	100	87.95	P/F:P
Rakhit, Ankush	RakhitA@cusm.org	RakhitA@cusm.org	1025529	48.75	60.58	100	90.91	76.56	79.97	100	100	100	85.25	P/F:P
Ramireddy, Pranavi	RamireddyP@cusm.org	RamireddyP@cusm.org	1021955	45	60.58	95	72.73	73.44	76.146	100	100	100	79.43	P/F:P
Rogers, Brandon	RogersB@cusm.org	RogersB@cusm.org	1012420	55	60.58	90	81.82	78.13	75.19	100	100	100	82.56	P/F:P
Saied, Arman	SaiedA@cusm.org	SaiedA@cusm.org	1019247	65	60.58	95	81.82	87.5	79.492	100	100	100	87.67	P/F:P
Sakamoto, Devin	SakamotoD@cusm.org	sakamotod@cusm.org	1002228	63.75	60.58	90	68.18	81.25	80.927	100	100	100	82.91	P/F:P
Salahpour, Sogand	SalahpourS@cusm.org	SalahpourS@cusm.org	1012730	54.41	60.58	95	68.18	84.38	74.234	100	100	100	83.33	P/F:P
Salisbury, Troy	SalisburyT@cusm.org	SalisburyT@cusm.org	1021427	73.75	60.58	95	86.36	85.94	85.229	100	100	100	88.88	P/F:P
Singh, Manmeet	SinghM@cusm.org	SinghM@cusm.org	1019333	90	60.58	95	77.27	95.31	85.707	100	100	100	91.36	P/F:P
Stebbings, Sarah	StebbingsS@cusm.org	StebbingsS@cusm.org	1012482	47.06	60.58	95	63.64	64.06	70.41	100	100	100	73.75	P/F:P
Struble, Sarah	StrubleS@cusm.org	StrubleS@cusm.org	1019699	80	60.58	100	81.82	90.63	85.707	100	100	100	90.67	P/F:P
Tuo, James	TuoJ@cusm.org	TuoJ@cusm.org	1017506	58.75	60.58	90	72.73	76.56	77.58	100	100	100	81.05	P/F:P
Vu, Baoanh	VuB@cusm.org	VuB@cusm.org	1001181	63.75	60.58	95	86.36	81.25	81.883	100	100	100	86.33	P/F:P
Wang, Justin	WangJ@cusm.org	WangJ@cusm.org	1019982	80	60.58	92.5	72.73	95.31	85.707	100	100	100	90.42	P/F:P
Wasson, Andrew	WassonA@cusm.org	WassonA@cusm.org	1017596	46.25	60.58	97.5	81.82	84.38	83.795	100	100	100	87.53	P/F:P
Yeh, Christopher	YehC@cusm.org	YehC@cusm.org	1017312	71.25	60.58	92.5	54.55	89.06	81.405	100	100	100	84.34	P/F:P
Yeh, Tsan-Chen	YehT@cusm.org	YehT@cusm.org	1020974	55.56	60.58	95	77.27	90.63	79.492	100	100	100	87.57	P/F:P

## Sheet: 5200
Student	Email	Username	External ID	student average	class average	Student Case Presentations	Laboratory	In-House MCQ	NBME	Peer Evaluation	Attendance	Completion of End-of-Course Evaluations	Course Final	Final Course Grade
Abbas, Nia	AbbasN@cusm.org	AbbasN@cusm.org	1020018	54.08	64.27	92.5	72.7	83.8	84	100	100	100	84.5	P/F:P
Afsh, Mohammad	AfshM@cusm.org	AfshM@cusm.org	1020085	43.02	64.27	95	86.4	73.5	75.9	100	100	100	82	P/F:P
Ahmad, Ihsaan	AhmadI@cusm.org	ahmadi@cusm.org	1002397	59.65	64.27	92.5	90.9	82.4	81.3	93.8	100	100	86.9	P/F:P
Alam, Tanya	AlamT@cusm.org	AlamT@cusm.org	1021617	52.44	64.27	95	81.8	73.5	79.9	100	100	100	82.2	P/F:P
Anand, Natasha	AnandN@cusm.org	AnandN@cusm.org	1012245	50	64.27	95	81.8	88.2	77.9	100	100	100	87.7	P/F:P
Apeno, Hal	crowleyj@calmedu.org	halapeno		100	100	100	100	100	100	100	100	100	100	P/F:P
Barashy, Ori	BarashyO@cusm.org	BarashyO@cusm.org	1012409	47.17	64.27	95	72.7	79.4	79.9	100	100	100	83.2	P/F:P
Barthelmass, Michaela	BarthelmassM@cusm.org	BarthelmassM@cusm.org	1019315	68.42	64.27	95	81.8	91.2	84	100	100	100	90	P/F:P
Bayne, Justin	BayneJ@cusm.org	BayneJ@cusm.org	1021105	64.91	64.27	87.5	77.3	75	77.3	100	100	100	80.8	P/F:P
Begovic, Jelena	BegovicJ@cusm.org	BegovicJ@cusm.org	1021643	47.37	64.27	87.5	77.3	75	77.3	100	100	100	80.3	P/F:P
Borger, Kylee	BorgerK@cusm.org	BorgerK@cusm.org	1021329	71.7	64.27	95	50	83.8	78.6	100	100	100	81.2	P/F:P
Braver, India	BraverI@cusm.org	BraverI@cusm.org	1011370	70.18	64.27	92.5	81.8	86.8	81.3	100	100	100	87.5	P/F:P
Browne, Jonathan	BrowneJ@cusm.org	BrowneJ@cusm.org	1020743	55.26	64.27	95	81.8	80.9	83.3	100	100	100	85.8	P/F:P
Byakod, Roohi	ByakodR@cusm.org	ByakodR@cusm.org	1017416	60.53	64.27	95	77.3	73.5	80.6	100	100	100	81.6	P/F:P
Cannell, Ruslana	CannellR@cusm.org	CannellR@cusm.org	1013151	63.16	64.27	92.5	63.6	88.2	75.9	100	100	100	84.3	P/F:P
Caro, Stephanie	CaroS@cusm.org	CaroS@cusm.org	1021665	69.3	64.27	87.5	72.7	75	77.3	100	100	100	80.1	P/F:P
Chao, Brandon	ChaoB@cusm.org	ChaoB@cusm.org	1019120	47.37	64.27	95	81.8	82.4	72.6	93.8	100	100	84	P/F:P
Chavoshi, Neda	ChavoshiN@cusm.org	ChavoshiN@cusm.org	1013214	35.96	64.27	90	95.5	66.2	67.9	100	100	100	77.9	P/F:P
Chen, Joe	ChenJ@cusm.org	ChenJ@cusm.org	1019006	77.19	64.27	92.5	68.2	91.2	82.6	75	100	100	86.7	P/F:P
Cheung, Jessica	CheungJ@cusm.org	CheungJ@cusm.org	1019994	71.05	64.27	90	86.4	82.4	78.6	100	100	100	85.6	P/F:P
Chien, Krizia	ChienK@cusm.org	ChienK@cusm.org	1012832	55.66	64.27	92.5	72.7	91.2	79.9	100	100	100	87.1	P/F:P
Chung, Albert	ChungA@cusm.org	ChungA@cusm.org	1010979	85.96	64.27	95	90.9	100	86.6	100	100	100	95.5	P/F:P
Collado, Kenneth	ColladoK@cusm.org	ColladoK@cusm.org	1020544	62.28	64.27	90	54.6	91.2	78.6	100	100	100	84.4	P/F:P
Copeland, Tristan	CopelandT@cusm.org	CopelandT@cusm.org	1022007	48.98	64.27	95	77.3	76.5	82.6	100	100	0	79.2	P/F:P
Creekmur, Natalie	CreekmurN@cusm.org	CreekmurN@cusm.org	1020058	71.05	64.27	95	86.4	94.1	81.3	100	100	100	91.4	P/F:P
Dang, Joshua	DangJ@cusm.org	DangJ@cusm.org	1017614	40.91	64.27	90	81.8	69.1	75.2	100	100	100	78.4	P/F:P
Datla, Sree	DatlaS@cusm.org	DatlaS@cusm.org	1028315	61.4	64.27	95	77.3	79.4	80.6	100	100	100	84	P/F:P
Delbruck, Elita	DelbruckE@cusm.org	DelbruckE@cusm.org	1021291	66.67	64.27	95	72.7	85.3	81.3	100	100	100	85.8	P/F:P
Del Mundo, Nicholas	DelMundoN@cusm.org	DelMundoN@cusm.org	1020191	77.19	64.27	92.5	81.8	91.2	88	100	100	100	90.6	P/F:P
Denning, Jacob	DenningJ@cusm.org	DenningJ@cusm.org	1020127	52.33	64.27	95	95.5	69.1	75.9	100	100	100	81.1	P/F:P
Deshpande, Ojas	DeshpandeO@cusm.org	DeshpandeO@cusm.org	1020471	75.47	64.27	95	59.1	89.7	85.3	100	100	100	86.3	P/F:P
Enea, Kristine	EneaK@cusm.org	eneak@cusm.org	1000815	66.67	64.27	90	68.2	61.8	65.2	100	100	100	72	P/F:P
Farahmandian, Ronit	FarahmandianR@cusm.org	FarahmandianR@cusm.org	1019420	50	64.27	95	63.6	64.7	75.9	100	100	100	75.1	P/F:P
Ghattas, Mariam	GhattasM@cusm.org	GhattasM@cusm.org	1021586	61.4	64.27	95	77.3	72.1	80.6	100	100	100	81	P/F:P
Gill, Kamal	GillK@cusm.org	GillK@cusm.org	1019870	64.04	64.27	95	100	75	70.6	100	100	100	83.6	P/F:P
Gonzalez, Katherine	GonzalezK@cusm.org	GonzalezK@cusm.org	1026130	54.39	64.27	95	81.8	88.2	78.6	100	100	100	87.8	P/F:P
Huang, Po Hsuan	HuangP@cusm.org	HuangP@cusm.org	1012566	81.58	64.27	90	81.8	91.2	80.6	100	100	100	88.9	P/F:P
Hung, Derek	HungD@cusm.org	HungD@cusm.org	1019733	67.54	64.27	85	100	88.2	85.3	100	100	100	90.9	P/F:P
Interest, Conflict of	barrac@cusm.org	Conflict of Interest												P/F:P
Irwin, Luke	IrwinL@cusm.org	IrwinL@cusm.org	1019115	68.42	64.27	90	81.8	83.8	83.3	100	100	100	86.5	P/F:P
Isayeva, Gulchin	IsayevaG@cusm.org	isayevag@cusm.org	1001778	81.58	64.27	95	95.5	100	88.6	100	100	100	96.5	P/F:P
Johnson, Spencer	JohnsonS@cusm.org	JohnsonS@cusm.org	1020845	64.04	64.27	95	95.5	91.2	80.6	81.3	100	100	90.8	P/F:P
Joseph, Shane	JosephS@cusm.org	josephs@cusm.org	1011776	47.37	64.27	83.3	68.2	75	78.6	100	100	33.3	76.2	P/F:P
Keehn, William	KeehnW@cusm.org	KeehnW@cusm.org	1021326	90.35	64.27	95	81.8	100	86	100	100	100	94	P/F:P
Khachik, Adon	KhachikA@cusm.org	KhachikA@cusm.org	1020716	51.02	64.27	92.5	81.8	83.8	86	100	100	100	86.7	P/F:P
Kim Sing, Lauren	KimSingL@cusm.org	KimSingL@cusm.org	1019622	71.93	64.27	91.7	90.9	95.6	88	100	100	100	93.6	P/F:P
Kirshman, Nathalie	KirshmanN@cusm.org	KirshmanN@cusm.org	1019236	58.77	64.27	92.5	50	66.2	67.2	81.3	100	100	71.1	P/F:P
Klein, Jacob	KleinJ@cusm.org	KleinJ@cusm.org	1010818	53.51	64.27	90	68.2	77.9	75.9	100	100	100	80.1	P/F:P
Ku, Andrew	KuA@cusm.org	KuA@cusm.org	1001312	73.68	64.27	87.5	90.9	86.8	79.9	100	100	100	88.1	P/F:P
La, Tammy	LaT@cusm.org	lat@cusm.org	1001072	44.74	64.27	95	68.2	70.6	73.2	100	100	77.8	76.7	P/F:P
Latif, Kareem	LatifK@cusm.org	LatifK@cusm.org	1020310	71.93	64.27	92.5	77.3	82.4	86.6	100	100	100	86.1	P/F:P
Lay, Johnson	LayJ@cusm.org	LayJ@cusm.org	1012674	68.42	64.27	90	77.3	77.9	71.9	100	100	100	81.1	P/F:P
Lee, Anderson	LeeA@cusm.org	LeeA@cusm.org	1013504	63.73	64.27	92.5	90.9	92.7	88.6	100	100	100	92.7	P/F:P
LeMunyan, Gage	LeMunyanG@cusm.org	LeMunyanG@cusm.org	1021301	66.67	64.27	95	63.6	83.8	77.3	100	100	100	83	P/F:P
Lenfestey, Robert	LenfesteyR@cusm.org	LenfesteyR@cusm.org	1012310	50.88	64.27	95	59.1	89.7	78.6	100	100	100	84.5	P/F:P
Li, Aaron	LiA@cusm.org	LiA@cusm.org	1012760	72.81	64.27	95	63.6	91.2	86	100	100	100	87.7	P/F:P
Liu, Natalie	LiuN@cusm.org	LiuN@cusm.org	1012400	47.37	64.27	90	45.5	63.2	69.9	100	100	100	70.1	P/F:P
Longson, Nicholas	LongsonN@cusm.org	LongsonN@cusm.org	1020308	63.16	64.27	95	63.6	88.2	84	100	100	100	86.1	P/F:P
Lopez, Ian	LopezI@cusm.org	LopezI@cusm.org	1019023	60.53	64.27	90	72.7	76.5	79.9	100	100	100	81.5	P/F:P
Ma, Mariel	MaM@cusm.org	MaM@cusm.org	1021258	75.44	64.27	95	86.4	94.1	82.6	100	100	100	91.6	P/F:P
Martin, Jeffrey	MartinJ@cusm.org	MartinJ@cusm.org	1024528	69.3	64.27	88.3	72.7	85.3	82.6	100	100	100	85.4	P/F:P
Masroor, Momin	MasroorM@cusm.org	MasroorM@cusm.org	1017154	75.44	64.27	83.3	81.8	97.1	82.6	100	100	100	91	P/F:P
Mazumder, Preeanka	MazumderP@cusm.org	MazumderP@cusm.org	1028568	71.93	64.27	95	90.9	91.2	77.9	100	100	100	90.2	P/F:P
Mistry, Mehul	MistryM@cusm.org	mistrym@cusm.org	1002232	50.88	64.27	92.5	90.9	75	72.6	93.8	100	100	82.2	P/F:P
Modi, Arnav	ModiA@cusm.org	ModiA@cusm.org	1020679	81.58	64.27	95	95.5	89.7	78.6	100	100	87.5	89.9	P/F:P
Montes, Lauren	MontesL@cusm.org	montesl@cusm.org	1011484	60.2	64.27	90	59.1	86.8	78.6	100	100	100	83	P/F:P
Morgan, Miranda	MorganM@cusm.org	MorganM@cusm.org	1013186	62.26	64.27	95	72.7	73.5	85.3	100	100	100	81.9	P/F:P
Mousa, Myrna	MousaM@cusm.org	MousaM@cusm.org	1020057	73.68	64.27	95	81.8	85.3	81.3	100	100	100	87.1	P/F:P
Naficy, Sean	NaficyS@cusm.org	NaficyS@cusm.org	1019381	60.53	64.27	95	100	88.2	77.9	100	100	100	90.4	P/F:P
Neuendorf, Jadon	NeuendorfJ@cusm.org	NeuendorfJ@cusm.org	1024096	75.44	64.27	90	86.4	94.1	85.3	100	100	100	91.7	P/F:P
Neuendorf, Sable	NeuendorfS@cusm.org	NeuendorfS@cusm.org	1021913	81.58	64.27	92.5	90.9	98.5	84	100	100	100	94.1	P/F:P
Nguyen, Cindy	NguyenC@cusm.org	NguyenC@cusm.org	1012797	78.95	64.27	90	90.9	97.1	86	100	100	100	93.7	P/F:P
Nguyen, Danielle	NguyenD@cusm.org	NguyenD@cusm.org	1020630	49.12	64.27	95	95.5	66.2	73.2	100	100	100	79.9	P/F:P
Ohno, Ai	OhnoA@cusm.org	OhnoA@cusm.org	1019162	64.04	64.27	95	86.4	85.3	75.2	100	100	100	86.6	P/F:P
Panchal, Dhruvi	PanchalD@cusm.org	PanchalD@cusm.org	1020777	80.7	64.27	90	86.4	94.1	84	100	100	100	91.4	P/F:P
Pandya, Rachita	PandyaR@cusm.org	PandyaR@cusm.org	1021011	84.21	64.27	90	95.5	94.1	82.6	100	100	100	92.5	P/F:P
Parto, Ryan	PartoR@cusm.org	PartoR@cusm.org	1027522	62.5	64.27	95	63.6	80.9	77.9	100	100	100	82	P/F:P
Patel, Priyesh	PatelP@cusm.org	patelp@cusm.org	1011829	62.28	64.27	90	68.2	89.7	83.3	100	100	100	86.8	P/F:P
Patterson, Rachel	PattersonR@cusm.org	PattersonR@cusm.org	1020972	63.21	64.27	91.7	63.6	83.8	77.9	100	100	100	82.8	P/F:P
Phan, Tammy	PhanT@cusm.org	PhanT@cusm.org	1012882	86.84	64.27	92.5	77.3	101.5	86	100	100	100	93.6	P/F:P
Potes, Mark	PotesM@cusm.org	PotesM@cusm.org	1010790	67.54	64.27	92.5	77.3	89.7	84	100	100	100	88.5	P/F:P
Prasanna, Arjun	PrasannaA@cusm.org	PrasannaA@cusm.org	1020387	46.49	64.27	95	50	79.4	75.2	81.3	100	100	78.3	P/F:P
Qin, Tiantian	QinT@cusm.org	qint@cusm.org	1001601	59.65	64.27	92.5	50	77.9	75.9	87.5	100	100	77.7	P/F:P
Rafalian, Ariel	RafalianA@cusm.org	RafalianA@cusm.org	1021440	68.42	64.27	90	90.9	91.2	84	100	100	100	90.9	P/F:P
Rakhit, Ankush	RakhitA@cusm.org	RakhitA@cusm.org	1025529	57.89	64.27	95	77.3	79.4	77.9	100	100	37.5	80.9	P/F:P
Ramireddy, Pranavi	RamireddyP@cusm.org	RamireddyP@cusm.org	1021955	56.14	64.27	90	63.6	77.9	75.9	100	100	100	79.9	P/F:P
Rogers, Brandon	RogersB@cusm.org	RogersB@cusm.org	1012420	56.14	64.27	90	68.2	75	71.9	100	100	100	78.6	P/F:P
Saied, Arman	SaiedA@cusm.org	SaiedA@cusm.org	1019247	67.54	64.27	95	81.8	89.7	85.3	100	100	100	89.7	P/F:P
Sakamoto, Devin	SakamotoD@cusm.org	sakamotod@cusm.org	1002228	73.68	64.27	90	95.5	92.7	88	100	100	100	93	P/F:P
Salahpour, Sogand	SalahpourS@cusm.org	SalahpourS@cusm.org	1012730	69.61	64.27	90	68.2	79.4	78.6	100	100	100	81.7	P/F:P
Salisbury, Troy	SalisburyT@cusm.org	SalisburyT@cusm.org	1021427	80.7	64.27	95	86.4	83.8	85.3	100	100	100	88	P/F:P
Singh, Manmeet	SinghM@cusm.org	SinghM@cusm.org	1019333	83.33	64.27	95	90.9	88.2	85.3	100	100	100	90.5	P/F:P
Stebbings, Sarah	StebbingsS@cusm.org	StebbingsS@cusm.org	1012482	55.43	64.27	90	68.2	73.5	69.2	100	100	100	77.5	P/F:P
Struble, Sarah	StrubleS@cusm.org	StrubleS@cusm.org	1019699	74.53	64.27	100	90.9	100	84	100	100	100	95.4	P/F:P
Tuo, James	TuoJ@cusm.org	TuoJ@cusm.org	1017506	60.53	64.27	90	77.3	86.8	79.9	100	100	100	86.3	P/F:P
Vu, Baoanh	VuB@cusm.org	VuB@cusm.org	1001181	74.56	64.27	90	77.3	88.2	81.3	100	100	100	87.1	P/F:P
Wang, Justin	WangJ@cusm.org	WangJ@cusm.org	1019982	79.82	64.27	90	81.8	89.7	82.6	100	100	100	88.7	P/F:P
Wasson, Andrew	WassonA@cusm.org	WassonA@cusm.org	1017596	54.9	64.27	95	90.9	83.8	81.3	100	100	100	87.9	P/F:P
Yeh, Christopher	YehC@cusm.org	YehC@cusm.org	1017312	69.3	64.27	85	68.2	75	80.6	100	100	100	79.8	P/F:P
Yeh, Tsan-Chen	YehT@cusm.org	YehT@cusm.org	1020974	48.94	64.27	95	81.8	83.8	80.6	100	100	100	86.4	P/F:P

## Sheet: 5100
Student	Email	Username	External ID	student average	class average	Student Case Presentations	Laboratory	In-house MCQ	NBME	Peer Evaluation	Attendance	Completion of End-of-Course Evaluations	Course Final	Final Course Grade
Abbas, Nia	AbbasN@cusm.org	AbbasN@cusm.org	1020018	58.33	74.42	92.5	88	94.03	82.43	100	100	100	90.71	:
Afsh, Mohammad	AfshM@cusm.org	AfshM@cusm.org	1020085	67.86	74.42	87.5	78.67	76.12	73.45	100	100	80	79.47	:
Ahmad, Ihsaan	AhmadI@cusm.org	ahmadi@cusm.org	1002397	76.79	74.42	86.7	80	86.57	82.43	100	100	100	86.78	:
Alam, Tanya	AlamT@cusm.org	AlamT@cusm.org	1021617	52.98	74.42	95	88	80.6	72.89	100	100	100	83.27	:
Anand, Natasha	AnandN@cusm.org	AnandN@cusm.org	1012245	80.36	74.42	91.67	94.67	91.04	82.43	93.75	100	100	91.08	:
Apeno, Hal	crowleyj@calmedu.org	halapeno		100	100	100	100	100	100	100	100	100	100	:
Barashy, Ori	BarashyO@cusm.org	BarashyO@cusm.org	1012409	62.5	74.42	90	96	89.55	84.67	100	100	100	90.74	:
Barthelmass, Michaela	BarthelmassM@cusm.org	BarthelmassM@cusm.org	1019315	71.43	74.42	90	88	92.54	81.31	100	100	100	90.02	:
Bayne, Justin	BayneJ@cusm.org	BayneJ@cusm.org	1021105	72.02	74.42	95	84	70.15	79.62	100	100	100	81.08	:
Begovic, Jelena	BegovicJ@cusm.org	BegovicJ@cusm.org	1021643	72.62	74.42	95	82.67	92.54	81.87	100	100	100	90.29	:
Borger, Kylee	BorgerK@cusm.org	BorgerK@cusm.org	1021329	79.17	74.42	91.67	94.67	65.67	72.32	100	100	100	79.1	:
Braver, India	BraverI@cusm.org	BraverI@cusm.org	1011370	78.57	74.42	95	82.67	79.1	73.45	100	100	100	83.23	:
Browne, Jonathan	BrowneJ@cusm.org	BrowneJ@cusm.org	1020743	72.02	74.42	95	84	74.63	79.62	100	100	100	82.88	:
Byakod, Roohi	ByakodR@cusm.org	ByakodR@cusm.org	1017416	70.83	74.42	95	96	79.1	82.43	100	100	100	87.03	:
Cannell, Ruslana	CannellR@cusm.org	CannellR@cusm.org	1013151	73.81	74.42	95	88	80.6	74.57	100	100	100	84.85	:
Caro, Stephanie	CaroS@cusm.org	CaroS@cusm.org	1021665	63.69	74.42	85	60	70.15	72.89	100	100	100	75.14	:
Chao, Brandon	ChaoB@cusm.org	ChaoB@cusm.org	1019120	64.29	74.42	90	92	82.09	77.38	100	100	100	85.69	:
Chavoshi, Neda	ChavoshiN@cusm.org	ChavoshiN@cusm.org	1013214	56.55	74.42	90	64	71.64	71.2	100	100	90	76.1	:
Chen, Joe	ChenJ@cusm.org	ChenJ@cusm.org	1019006	82.14	74.42	90	80	92.54	81.31	75	100	100	88.53	:
Cheung, Jessica	CheungJ@cusm.org	CheungJ@cusm.org	1019994	66.67	74.42	97.5	92	83.58	72.89	100	100	100	86.56	:
Chien, Krizia	ChienK@cusm.org	ChienK@cusm.org	1012832	73.81	74.42	95	88	80.6	77.94	100	100	100	85.53	:
Chung, Albert	ChungA@cusm.org	ChungA@cusm.org	1010979	88.69	74.42	91.67	84	89.55	88.6	100	100	100	90.31	:
Collado, Kenneth	ColladoK@cusm.org	ColladoK@cusm.org	1020544	82.14	74.42	90	84	79.1	79.62	100	100	100	84.16	:
Copeland, Tristan	CopelandT@cusm.org	CopelandT@cusm.org	1022007	73.21	74.42	85	90.67	79.1	80.18	100	100	100	84.78	:
Creekmur, Natalie	CreekmurN@cusm.org	CreekmurN@cusm.org	1020058	77.38	74.42	95	90.67	83.58	81.87	100	100	100	87.91	:
Dang, Joshua	DangJ@cusm.org	DangJ@cusm.org	1017614	52.98	74.42	85	85.5	83.58	77.94	100	100	90	83.69	:
Datla, Sree	DatlaS@cusm.org	DatlaS@cusm.org	1028315	73.81	74.42	95	84	76.12	82.43	100	100	100	84.03	:
Delbruck, Elita	DelbruckE@cusm.org	DelbruckE@cusm.org	1021291	76.79	74.42	90	88	79.1	81.87	100	100	100	85.21	:
Del Mundo, Nicholas	DelMundoN@cusm.org	DelMundoN@cusm.org	1020191	83.93	74.42	92.5	92	88.06	84.67	100	100	100	90.21	:
Denning, Jacob	DenningJ@cusm.org	DenningJ@cusm.org	1020127	60.12	74.42	88.33	76	53.73	66.71	68.75	33.33	100	67.13	:
Deshpande, Ojas	DeshpandeO@cusm.org	DeshpandeO@cusm.org	1020471	85.12	74.42	91.67	76	82.09	80.18	100	100	100	84.44	:
Enea, Kristine	EneaK@cusm.org	eneak@cusm.org	1000815	68.45	74.42	85	86.67	67.16	70.64	100	100	100	77.49	:
Farahmandian, Ronit	FarahmandianR@cusm.org	FarahmandianR@cusm.org	1019420	64.29	74.42	92.5	76	79.1	77.38	100	100	100	82.35	:
Ghattas, Mariam	GhattasM@cusm.org	GhattasM@cusm.org	1021586	68.45	74.42	93.33	82.67	80.6	77.38	100	100	100	84.45	:
Gill, Kamal	GillK@cusm.org	GillK@cusm.org	1019870	77.38	74.42	92.5	88	89.55	77.94	100	100	100	88.86	:
Gonzalez, Katherine	GonzalezK@cusm.org	GonzalezK@cusm.org	1026130	69.64	74.42	87.5	88	85.07	83.55	100	100	100	87.69	:
Huang, Po Hsuan	HuangP@cusm.org	HuangP@cusm.org	1012566	80.36	74.42	95	90.67	89.55	82.43	100	100	100	90.41	:
Hung, Derek	HungD@cusm.org	HungD@cusm.org	1019733	74.4	74.42	95	82.67	86.57	82.43	100	100	100	88.01	:
Interest, Conflict of	barrac@cusm.org	Conflict of Interest												:
Irwin, Luke	IrwinL@cusm.org	IrwinL@cusm.org	1019115	74.4	74.42	85	88	79.1	80.18	100	100	100	83.96	:
Isayeva, Gulchin	IsayevaG@cusm.org	isayevag@cusm.org	1001778	82.74	74.42	87.5	88	86.57	90.29	100	100	100	89.64	:
Johnson, Spencer	JohnsonS@cusm.org	JohnsonS@cusm.org	1020845	76.19	74.42	92.5	88	74.63	72.89	75	100	100	81.13	:
Joseph, Shane	JosephS@cusm.org	josephs@cusm.org	1011776	70.24	74.42	95	80	76.12	81.31	100	100	90	82.81	:
Keehn, William	KeehnW@cusm.org	KeehnW@cusm.org	1021326	92.26	74.42	90	100	94.03	88.04	100	100	100	94.22	:
Khachik, Adon	KhachikA@cusm.org	KhachikA@cusm.org	1020716	81.55	74.42	95	80	95.52	84.11	100	100	80	90.73	:
Kim Sing, Lauren	KimSingL@cusm.org	KimSingL@cusm.org	1019622	75	74.42	86.67	94.67	91.04	84.11	100	100	100	91.11	:
Kirshman, Nathalie	KirshmanN@cusm.org	KirshmanN@cusm.org	1019236	73.81	74.42	90	72	76.12	77.94	81.25	100	100	80.27	:
Klein, Jacob	KleinJ@cusm.org	KleinJ@cusm.org	1010818	69.64	74.42	95	76	80.6	82.43	100	100	100	84.63	:
Ku, Andrew	KuA@cusm.org	KuA@cusm.org	1001312	85.12	74.42	95	100	83.58	77.94	100	100	100	88.52	:
La, Tammy	LaT@cusm.org	lat@cusm.org	1001072	69.05	74.42	90	82.67	79.1	81.31	100	100	100	84.3	:
Latif, Kareem	LatifK@cusm.org	LatifK@cusm.org	1020310	64.29	74.42	87.5	80	92.54	86.92	100	100	100	90.15	:
Lay, Johnson	LayJ@cusm.org	LayJ@cusm.org	1012674	76.19	74.42	97.5	88	74.63	66.71	100	100	100	81.14	:
Lee, Anderson	LeeA@cusm.org	LeeA@cusm.org	1013504	71.43	74.42	87.5	84	79.1	84.11	100	100	100	84.81	:
LeMunyan, Gage	LeMunyanG@cusm.org	LeMunyanG@cusm.org	1021301	74.4	74.42	92.5	92	85.07	81.87	100	100	100	88.03	:
Lenfestey, Robert	LenfesteyR@cusm.org	LenfesteyR@cusm.org	1012310	61.9	74.42	86.67	80	74.63	77.38	100	100	100	80.99	:
Li, Aaron	LiA@cusm.org	LiA@cusm.org	1012760	80.36	74.42	86.67	80	95.52	86.92	100	100	100	91.26	:
Liu, Natalie	LiuN@cusm.org	LiuN@cusm.org	1012400	70.13	74.42	87.5	66.67	76.12	74.57	100	100	100	79.11	:
Longson, Nicholas	LongsonN@cusm.org	LongsonN@cusm.org	1020308	70.24	74.42	92.5	92	86.57	81.87	100	100	100	89.05	:
Lopez, Ian	LopezI@cusm.org	LopezI@cusm.org	1019023	67.26	74.42	85	84	80.6	80.18	100	100	100	84.38	:
Ma, Mariel	MaM@cusm.org	MaM@cusm.org	1021258	77.38	74.42	90	84	86.57	88.04	100	100	100	88.84	:
Martin, Jeffrey	MartinJ@cusm.org	MartinJ@cusm.org	1024528	68.45	74.42	90	92	82.09	82.43	100	100	100	86.71	:
Masroor, Momin	MasroorM@cusm.org	MasroorM@cusm.org	1017154	77.98	74.42	82.5	96	88.06	83.55	100	100	100	89.58	:
Mazumder, Preeanka	MazumderP@cusm.org	MazumderP@cusm.org	1028568	75	74.42	86.67	92	88.06	77.9	100	100	100	88.27	:
Mistry, Mehul	MistryM@cusm.org	mistrym@cusm.org	1002232	71.43	74.42	90	68	85.07	75.69	100	100	100	83.37	:
Modi, Arnav	ModiA@cusm.org	ModiA@cusm.org	1020679	86.31	74.42	90	96	88.06	81.31	100	100	100	89.89	:
Montes, Lauren	MontesL@cusm.org	montesl@cusm.org	1011484	73.81	74.42	92.5	78.67	76.12	76.82	100	100	100	81.44	:
Morgan, Miranda	MorganM@cusm.org	MorganM@cusm.org	1013186	72.02	74.42	86.67	72	76.12	83.55	100	100	100	81.62	:
Mousa, Myrna	MousaM@cusm.org	MousaM@cusm.org	1020057	75.6	74.42	80	86.67	89.55	76.82	100	100	100	87.18	:
Naficy, Sean	NaficyS@cusm.org	NaficyS@cusm.org	1019381	70.24	74.42	92.5	84	82.09	76.82	100	100	100	85.05	:
Neuendorf, Jadon	NeuendorfJ@cusm.org	NeuendorfJ@cusm.org	1024096	80.36	74.42	90	88	77.61	80.18	87.5	100	100	83.91	:
Neuendorf, Sable	NeuendorfS@cusm.org	NeuendorfS@cusm.org	1021913	83.77	74.42	100	96	88.06	81.31	100	100	100	90.89	:
Nguyen, Cindy	NguyenC@cusm.org	NguyenC@cusm.org	1012797	84.52	74.42	90	96	94.03	80.18	100	100	100	92.05	:
Nguyen, Danielle	NguyenD@cusm.org	NguyenD@cusm.org	1020630	64.88	74.42	90	96	77.61	68.96	100	100	100	83.24	:
Ohno, Ai	OhnoA@cusm.org	OhnoA@cusm.org	1019162	76.19	74.42	95	88	77.61	79.62	100	100	100	84.67	:
Panchal, Dhruvi	PanchalD@cusm.org	PanchalD@cusm.org	1020777	78.57	74.42	82.5	88	86.57	85.8	100	100	100	88.24	:
Pandya, Rachita	PandyaR@cusm.org	PandyaR@cusm.org	1021011	90.48	74.42	90	100	98.51	84.11	100	100	100	95.23	:
Parto, Ryan	PartoR@cusm.org	PartoR@cusm.org	1027522	68.45	74.42	85	74.67	77.61	72.89	100	100	100	80.32	:
Patel, Priyesh	PatelP@cusm.org	patelp@cusm.org	1011829	77.98	74.42	92.5	92	91.04	81.31	100	100	100	90.73	:
Patterson, Rachel	PattersonR@cusm.org	PattersonR@cusm.org	1020972	73.21	74.42	92.5	88	80.6	73.45	100	100	100	84.38	:
Phan, Tammy	PhanT@cusm.org	PhanT@cusm.org	1012882	89.29	74.42	87.5	88	89.55	86.92	100	100	100	90.15	:
Potes, Mark	PotesM@cusm.org	PotesM@cusm.org	1010790	79.76	74.42	92.5	92	77.61	81.31	100	100	100	85.36	:
Prasanna, Arjun	PrasannaA@cusm.org	PrasannaA@cusm.org	1020387	65.48	74.42	87.5	74.67	70.15	81.31	81.25	66.67	100	77.71	:
Qin, Tiantian	QinT@cusm.org	qint@cusm.org	1001601	65.48	74.42	90	48	70.15	77.38	87.5	100	100	74.36	:
Rafalian, Ariel	RafalianA@cusm.org	RafalianA@cusm.org	1021440	72.62	74.42	85	100	85.07	81.87	100	100	80	88.1	:
Rakhit, Ankush	RakhitA@cusm.org	RakhitA@cusm.org	1025529	74.4	74.42	90	96	77.61	83.55	100	100	90	85.75	:
Ramireddy, Pranavi	RamireddyP@cusm.org	RamireddyP@cusm.org	1021955	73.81	74.42	90	86.67	77.61	71.2	100	100	100	82.28	:
Rogers, Brandon	RogersB@cusm.org	RogersB@cusm.org	1012420	72.62	74.42	85	84	70.15	75.69	100	100	100	79.3	:
Saied, Arman	SaiedA@cusm.org	SaiedA@cusm.org	1019247	77.38	74.42	96.67	92	86.57	79.62	100	100	100	89.02	:
Sakamoto, Devin	SakamotoD@cusm.org	sakamotod@cusm.org	1002228	86.9	74.42	90	92	88.06	89.16	93.75	100	100	90.67	:
Salahpour, Sogand	SalahpourS@cusm.org	SalahpourS@cusm.org	1012730	79.76	74.42	95	84	74.63	75.13	100	100	70	80.78	:
Salisbury, Troy	SalisburyT@cusm.org	SalisburyT@cusm.org	1021427	89.29	74.42	85	88	97.01	89.16	100	100	100	93.34	:
Singh, Manmeet	SinghM@cusm.org	SinghM@cusm.org	1019333	88.1	74.42	85	88	91.04	85.8	93.75	100	100	90.09	:
Stebbings, Sarah	StebbingsS@cusm.org	StebbingsS@cusm.org	1012482	63.69	74.42	95	68	65.67	75.69	100	100	100	76.11	:
Struble, Sarah	StrubleS@cusm.org	StrubleS@cusm.org	1019699	84.52	74.42	85	86.67	95.52	84.11	87.5	100	100	91.16	:
Tuo, James	TuoJ@cusm.org	TuoJ@cusm.org	1017506	76.79	74.42	90	90.67	80.6	80.18	100	100	100	85.88	:
Vu, Baoanh	VuB@cusm.org	VuB@cusm.org	1001181	77.98	74.42	85	100	86.57	83.55	100	100	100	89.84	:
Wang, Justin	WangJ@cusm.org	WangJ@cusm.org	1019982	87.66	74.42	95	84	95.52	88.6	100	100	100	93.03	:
Wasson, Andrew	WassonA@cusm.org	WassonA@cusm.org	1017596	72.02	74.42	97.5	80	83.58	83.55	100	100	100	86.89	:
Yeh, Christopher	YehC@cusm.org	YehC@cusm.org	1017312	76.19	74.42	85	74.67	77.61	79.06	100	100	100	81.56	:
Yeh, Tsan-Chen	YehT@cusm.org	YehT@cusm.org	1020974	73.38	74.42	85	80	86.57	82.43	87.5	33.33	100	84.24	:

## Sheet: mid
Student	Email	External ID	5100	5200	5300	5400	5500	5600	OVERALL	Q5100	Q5200	Q5300	Q5400	Q5500	Q5600	QOVERALL	E51	E52	E53	E54	E55	E56	EOverall
Phan, Tammy	PhanT@cusm.org	1012882	91.7	83.3	97.5	82.4	78.6	95.5	86.7	(Q4)	(Q4)	(Q4)	(Q4)	(Q4)	(Q4)	(Q4)	91.7% iRAT Average (Q4)	83.3% iRAT Average (Q4)	97.5% iRAT Average (Q4)	82.4% iRAT Average (Q4)	78.6% iRAT Average (Q4)	95.5% iRAT Average (Q4)	86.7% iRAT Average (Q4)
Keehn, William	KeehnW@cusm.org	1021326	94	87.5	85	88.2	73.8	92.4	85.7	(Q4)	(Q4)	(Q4)	(Q4)	(Q4)	(Q4)	(Q4)	94% iRAT Average (Q4)	87.5% iRAT Average (Q4)	85% iRAT Average (Q4)	88.2% iRAT Average (Q4)	73.8% iRAT Average (Q4)	92.4% iRAT Average (Q4)	85.7% iRAT Average (Q4)
Pandya, Rachita	PandyaR@cusm.org	1021011	88.1	87.5	90	79.4	78.6	81.8	84.7	(Q4)	(Q4)	(Q4)	(Q4)	(Q4)	(Q3)	(Q4)	88.1% iRAT Average (Q4)	87.5% iRAT Average (Q4)	90% iRAT Average (Q4)	79.4% iRAT Average (Q4)	78.6% iRAT Average (Q4)	81.8% iRAT Average (Q3)	84.7% iRAT Average (Q4)
Huang, Po Hsuan	HuangP@cusm.org	1012566	78.6	85.4	89.3	82.4	75	90.9	82.1	(Q3)	(Q4)	(Q4)	(Q4)	(Q4)	(Q4)	(Q4)	78.6% iRAT Average (Q3)	85.4% iRAT Average (Q4)	89.3% iRAT Average (Q4)	82.4% iRAT Average (Q4)	75% iRAT Average (Q4)	90.9% iRAT Average (Q4)	82.1% iRAT Average (Q4)
Wang, Justin	WangJ@cusm.org	1019982	88.1	81.3	77.5	79.4	83.3	93.9	81.9	(Q4)	(Q4)	(Q4)	(Q4)	(Q4)	(Q4)	(Q4)	88.1% iRAT Average (Q4)	81.3% iRAT Average (Q4)	77.5% iRAT Average (Q4)	79.4% iRAT Average (Q4)	83.3% iRAT Average (Q4)	93.9% iRAT Average (Q4)	81.9% iRAT Average (Q4)
Neuendorf, Sable	NeuendorfS@cusm.org	1021913	87.1	81.3	71.9	88.2	81	92.4	81.9	(Q4)	(Q4)	(Q4)	(Q4)	(Q4)	(Q4)	(Q4)	87.1% iRAT Average (Q4)	81.3% iRAT Average (Q4)	71.9% iRAT Average (Q4)	88.2% iRAT Average (Q4)	81% iRAT Average (Q4)	92.4% iRAT Average (Q4)	81.9% iRAT Average (Q4)
Salisbury, Troy	SalisburyT@cusm.org	1021427	91.7	77.1	75	79.4	83.3	84.8	81.3	(Q4)	(Q4)	(Q4)	(Q4)	(Q4)	(Q3)	(Q4)	91.7% iRAT Average (Q4)	77.1% iRAT Average (Q4)	75% iRAT Average (Q4)	79.4% iRAT Average (Q4)	83.3% iRAT Average (Q4)	84.8% iRAT Average (Q3)	81.3% iRAT Average (Q4)
Nguyen, Cindy	NguyenC@cusm.org	1012797	82.1	79.2	85	79.4	76.2	91.7	80.4	(Q4)	(Q4)	(Q4)	(Q4)	(Q4)	(Q4)	(Q4)	82.1% iRAT Average (Q4)	79.2% iRAT Average (Q4)	85% iRAT Average (Q4)	79.4% iRAT Average (Q4)	76.2% iRAT Average (Q4)	91.7% iRAT Average (Q4)	80.4% iRAT Average (Q4)
Isayeva, Gulchin	IsayevaG@cusm.org	1001778	79.8	81.3	77.5	67.6	90.5	96.6	79.3	(Q3)	(Q4)	(Q4)	(Q3)	(Q4)	(Q4)	(Q4)	79.8% iRAT Average (Q3)	81.3% iRAT Average (Q4)	77.5% iRAT Average (Q4)	67.6% iRAT Average (Q3)	90.5% iRAT Average (Q4)	96.6% iRAT Average (Q4)	79.3% iRAT Average (Q4)
Struble, Sarah	StrubleS@cusm.org	1019699	85.7	77.1	85	86.4	59.5	94.8	78.7	(Q4)	(Q4)	(Q4)	(Q4)	(Q3)	(Q4)	(Q4)	85.7% iRAT Average (Q4)	77.1% iRAT Average (Q4)	85% iRAT Average (Q4)	86.4% iRAT Average (Q4)	59.5% iRAT Average (Q3)	94.8% iRAT Average (Q4)	78.7% iRAT Average (Q4)
Panchal, Dhruvi	PanchalD@cusm.org	1020777	79.8	85.4	87.5	76.5	64.3	97	78.7	(Q3)	(Q4)	(Q4)	(Q4)	(Q4)	(Q4)	(Q4)	79.8% iRAT Average (Q3)	85.4% iRAT Average (Q4)	87.5% iRAT Average (Q4)	76.5% iRAT Average (Q4)	64.3% iRAT Average (Q4)	97% iRAT Average (Q4)	78.7% iRAT Average (Q4)
Masroor, Momin	MasroorM@cusm.org	1017154	83.3	79.2	82.5	79.4	69	83.3	78.7	(Q4)	(Q4)	(Q4)	(Q4)	(Q4)	(Q3)	(Q4)	83.3% iRAT Average (Q4)	79.2% iRAT Average (Q4)	82.5% iRAT Average (Q4)	79.4% iRAT Average (Q4)	69% iRAT Average (Q4)	83.3% iRAT Average (Q3)	78.7% iRAT Average (Q4)
Chung, Albert	ChungA@cusm.org	1010979	90.5	85.4	80	82.4	54.8	53	78.6	(Q4)	(Q4)	(Q4)	(Q4)	(Q3)	(Q1)	(Q4)	90.5% iRAT Average (Q4)	85.4% iRAT Average (Q4)	80% iRAT Average (Q4)	82.4% iRAT Average (Q4)	54.8% iRAT Average (Q3)	53% iRAT Average (Q1)	78.6% iRAT Average (Q4)
Singh, Manmeet	SinghM@cusm.org	1019333	88.1	85.4	90	79.4	47.6	90.9	78.1	(Q4)	(Q4)	(Q4)	(Q4)	(Q2)	(Q4)	(Q4)	88.1% iRAT Average (Q4)	85.4% iRAT Average (Q4)	90% iRAT Average (Q4)	79.4% iRAT Average (Q4)	47.6% iRAT Average (Q2)	90.9% iRAT Average (Q4)	78.1% iRAT Average (Q4)
Li, Aaron	LiA@cusm.org	1012760	84.5	66.7	71.4	82.4	71.4	74.2	75.3	(Q4)	(Q3)	(Q4)	(Q4)	(Q4)	(Q2)	(Q4)	84.5% iRAT Average (Q4)	66.7% iRAT Average (Q3)	71.4% iRAT Average (Q4)	82.4% iRAT Average (Q4)	71.4% iRAT Average (Q4)	74.2% iRAT Average (Q2)	75.3% iRAT Average (Q4)
Yeh, Christopher	YehC@cusm.org	1017312	75	79.2	70	79.4	71.4	68.2	75	(Q2)	(Q4)	(Q3)	(Q4)	(Q4)	(Q1)	(Q4)	75% iRAT Average (Q2)	79.2% iRAT Average (Q4)	70% iRAT Average (Q3)	79.4% iRAT Average (Q4)	71.4% iRAT Average (Q4)	68.2% iRAT Average (Q1)	75% iRAT Average (Q4)
Del Mundo, Nicholas	DelMundoN@cusm.org	1020191	85.7	72.9	65	67.6	81	92.4	74.4	(Q4)	(Q4)	(Q3)	(Q3)	(Q4)	(Q4)	(Q4)	85.7% iRAT Average (Q4)	72.9% iRAT Average (Q4)	65% iRAT Average (Q3)	67.6% iRAT Average (Q3)	81% iRAT Average (Q4)	92.4% iRAT Average (Q4)	74.4% iRAT Average (Q4)
Modi, Arnav	ModiA@cusm.org	1020679	85.7	77.1	75	70.6	61.9	83.3	74.1	(Q4)	(Q4)	(Q4)	(Q3)	(Q4)	(Q3)	(Q4)	85.7% iRAT Average (Q4)	77.1% iRAT Average (Q4)	75% iRAT Average (Q4)	70.6% iRAT Average (Q3)	61.9% iRAT Average (Q4)	83.3% iRAT Average (Q3)	74.1% iRAT Average (Q4)
Vu, Baoanh	VuB@cusm.org	1001181	84.5	79.2	70	73.5	54.8	72.7	72.4	(Q4)	(Q4)	(Q3)	(Q4)	(Q3)	(Q2)	(Q4)	84.5% iRAT Average (Q4)	79.2% iRAT Average (Q4)	70% iRAT Average (Q3)	73.5% iRAT Average (Q4)	54.8% iRAT Average (Q3)	72.7% iRAT Average (Q2)	72.4% iRAT Average (Q4)
Ma, Mariel	MaM@cusm.org	1021258	82.1	66.7	67.5	76.5	66.7	86.4	71.9	(Q4)	(Q3)	(Q3)	(Q4)	(Q4)	(Q3)	(Q4)	82.1% iRAT Average (Q4)	66.7% iRAT Average (Q3)	67.5% iRAT Average (Q3)	76.5% iRAT Average (Q4)	66.7% iRAT Average (Q4)	86.4% iRAT Average (Q3)	71.9% iRAT Average (Q4)
Sakamoto, Devin	SakamotoD@cusm.org	1002228	94	72.9	60	73.5	54.8	65.2	71	(Q4)	(Q4)	(Q3)	(Q4)	(Q3)	(Q1)	(Q4)	94% iRAT Average (Q4)	72.9% iRAT Average (Q4)	60% iRAT Average (Q3)	73.5% iRAT Average (Q4)	54.8% iRAT Average (Q3)	65.2% iRAT Average (Q1)	71% iRAT Average (Q4)
Potes, Mark	PotesM@cusm.org	1010790	83.3	70.8	75	73.5	52.4	72.7	71	(Q4)	(Q3)	(Q4)	(Q4)	(Q3)	(Q2)	(Q4)	83.3% iRAT Average (Q4)	70.8% iRAT Average (Q3)	75% iRAT Average (Q4)	73.5% iRAT Average (Q4)	52.4% iRAT Average (Q3)	72.7% iRAT Average (Q2)	71% iRAT Average (Q4)
Mazumder, Preeanka	MazumderP@cusm.org	1028568	73.8	68.8	87.5	67.6	54.8	89.4	70.5	(Q2)	(Q3)	(Q4)	(Q3)	(Q3)	(Q3)	(Q4)	73.8% iRAT Average (Q2)	68.8% iRAT Average (Q3)	87.5% iRAT Average (Q4)	67.6% iRAT Average (Q3)	54.8% iRAT Average (Q3)	89.4% iRAT Average (Q3)	70.5% iRAT Average (Q4)
Chen, Joe	ChenJ@cusm.org	1019006	82.1	75	62.5	70.6	61.9	71.2	70.4	(Q4)	(Q4)	(Q3)	(Q3)	(Q4)	(Q2)	(Q4)	82.1% iRAT Average (Q4)	75% iRAT Average (Q4)	62.5% iRAT Average (Q3)	70.6% iRAT Average (Q3)	61.9% iRAT Average (Q4)	71.2% iRAT Average (Q2)	70.4% iRAT Average (Q4)
Barthelmass, Michaela	BarthelmassM@cusm.org	1019315	77.4	62.5	70	76.5	63.3	69.7	69.9	(Q3)	(Q2)	(Q3)	(Q4)	(Q4)	(Q2)	(Q4)	77.4% iRAT Average (Q3)	62.5% iRAT Average (Q2)	70% iRAT Average (Q3)	76.5% iRAT Average (Q4)	63.3% iRAT Average (Q4)	69.7% iRAT Average (Q2)	69.9% iRAT Average (Q4)
Neuendorf, Jadon	NeuendorfJ@cusm.org	1024096	85.7	81.3	71.9	52.9	57.1	90.9	69.8	(Q4)	(Q4)	(Q4)	(Q2)	(Q3)	(Q4)	(Q3)	85.7% iRAT Average (Q4)	81.3% iRAT Average (Q4)	71.9% iRAT Average (Q4)	52.9% iRAT Average (Q2)	57.1% iRAT Average (Q3)	90.9% iRAT Average (Q4)	69.8% iRAT Average (Q3)
Ku, Andrew	KuA@cusm.org	1001312	82.1	72.9	65	67.6	54.8	90.9	68.5	(Q4)	(Q4)	(Q3)	(Q3)	(Q3)	(Q4)	(Q3)	82.1% iRAT Average (Q4)	72.9% iRAT Average (Q4)	65% iRAT Average (Q3)	67.6% iRAT Average (Q3)	54.8% iRAT Average (Q3)	90.9% iRAT Average (Q4)	68.5% iRAT Average (Q3)
Gill, Kamal	GillK@cusm.org	1019870	78.6	70.8	75	50	64.3	77.6	67.7	(Q3)	(Q3)	(Q4)	(Q2)	(Q4)	(Q2)	(Q3)	78.6% iRAT Average (Q3)	70.8% iRAT Average (Q3)	75% iRAT Average (Q4)	50% iRAT Average (Q2)	64.3% iRAT Average (Q4)	77.6% iRAT Average (Q2)	67.7% iRAT Average (Q3)
Irwin, Luke	IrwinL@cusm.org	1019115	86.9	66.7	52.5	79.2	52.4	84.8	67.5	(Q4)	(Q3)	(Q2)	(Q4)	(Q3)	(Q3)	(Q3)	86.9% iRAT Average (Q4)	66.7% iRAT Average (Q3)	52.5% iRAT Average (Q2)	79.2% iRAT Average (Q4)	52.4% iRAT Average (Q3)	84.8% iRAT Average (Q3)	67.5% iRAT Average (Q3)
Kim Sing, Lauren	KimSingL@cusm.org	1019622	79.8	66.7	60	61.8	66.7	81.8	67	(Q3)	(Q3)	(Q3)	(Q3)	(Q4)	(Q3)	(Q3)	79.8% iRAT Average (Q3)	66.7% iRAT Average (Q3)	60% iRAT Average (Q3)	61.8% iRAT Average (Q3)	66.7% iRAT Average (Q4)	81.8% iRAT Average (Q3)	67% iRAT Average (Q3)
Lee, Anderson	LeeA@cusm.org	1013504	73.8	64.6	77.5	58.8	60	89.4	66.9	(Q2)	(Q3)	(Q4)	(Q2)	(Q3)	(Q3)	(Q3)	73.8% iRAT Average (Q2)	64.6% iRAT Average (Q3)	77.5% iRAT Average (Q4)	58.8% iRAT Average (Q2)	60% iRAT Average (Q3)	89.4% iRAT Average (Q3)	66.9% iRAT Average (Q3)
Creekmur, Natalie	CreekmurN@cusm.org	1020058	83.3	81.3	60	52.9	57.1	81.8	66.9	(Q4)	(Q4)	(Q3)	(Q2)	(Q3)	(Q3)	(Q3)	83.3% iRAT Average (Q4)	81.3% iRAT Average (Q4)	60% iRAT Average (Q3)	52.9% iRAT Average (Q2)	57.1% iRAT Average (Q3)	81.8% iRAT Average (Q3)	66.9% iRAT Average (Q3)
Tuo, James	TuoJ@cusm.org	1017506	76.2	60.4	57.5	75	64.3	90.9	66.7	(Q2)	(Q2)	(Q2)	(Q4)	(Q4)	(Q4)	(Q3)	76.2% iRAT Average (Q2)	60.4% iRAT Average (Q2)	57.5% iRAT Average (Q2)	75% iRAT Average (Q4)	64.3% iRAT Average (Q4)	90.9% iRAT Average (Q4)	66.7% iRAT Average (Q3)
Rafalian, Ariel	RafalianA@cusm.org	1021440	81	70.8	60	64.7	56.7	86.4	66.6	(Q3)	(Q3)	(Q3)	(Q3)	(Q3)	(Q3)	(Q3)	81% iRAT Average (Q3)	70.8% iRAT Average (Q3)	60% iRAT Average (Q3)	64.7% iRAT Average (Q3)	56.7% iRAT Average (Q3)	86.4% iRAT Average (Q3)	66.6% iRAT Average (Q3)
Johnson, Spencer	JohnsonS@cusm.org	1020845	79.8	58.3	62.5	67.6	64.3	71.2	66.5	(Q3)	(Q2)	(Q3)	(Q3)	(Q4)	(Q2)	(Q3)	79.8% iRAT Average (Q3)	58.3% iRAT Average (Q2)	62.5% iRAT Average (Q3)	67.6% iRAT Average (Q3)	64.3% iRAT Average (Q4)	71.2% iRAT Average (Q2)	66.5% iRAT Average (Q3)
Saied, Arman	SaiedA@cusm.org	1019247	75	58.3	60	76.5	61.9	77.3	66.3	(Q2)	(Q2)	(Q3)	(Q4)	(Q4)	(Q2)	(Q3)	75% iRAT Average (Q2)	58.3% iRAT Average (Q2)	60% iRAT Average (Q3)	76.5% iRAT Average (Q4)	61.9% iRAT Average (Q4)	77.3% iRAT Average (Q2)	66.3% iRAT Average (Q3)
Collado, Kenneth	ColladoK@cusm.org	1020544	86.9	56.3	60	70.6	57.1	84.8	66.2	(Q4)	(Q2)	(Q3)	(Q3)	(Q3)	(Q3)	(Q3)	86.9% iRAT Average (Q4)	56.3% iRAT Average (Q2)	60% iRAT Average (Q3)	70.6% iRAT Average (Q3)	57.1% iRAT Average (Q3)	84.8% iRAT Average (Q3)	66.2% iRAT Average (Q3)
Mousa, Myrna	MousaM@cusm.org	1020057	72.6	72.9	72.5	52.9	57.1	78.8	65.6	(Q2)	(Q4)	(Q4)	(Q2)	(Q3)	(Q2)	(Q3)	72.6% iRAT Average (Q2)	72.9% iRAT Average (Q4)	72.5% iRAT Average (Q4)	52.9% iRAT Average (Q2)	57.1% iRAT Average (Q3)	78.8% iRAT Average (Q2)	65.6% iRAT Average (Q3)
Delbruck, Elita	DelbruckE@cusm.org	1021291	77.4	64.6	64.3	54.5	64.3	92.4	65	(Q3)	(Q3)	(Q3)	(Q2)	(Q4)	(Q4)	(Q3)	77.4% iRAT Average (Q3)	64.6% iRAT Average (Q3)	64.3% iRAT Average (Q3)	54.5% iRAT Average (Q2)	64.3% iRAT Average (Q4)	92.4% iRAT Average (Q4)	65% iRAT Average (Q3)
Naficy, Sean	NaficyS@cusm.org	1019381	72.6	58.3	60	64.7	66.7	77.3	64.5	(Q2)	(Q2)	(Q3)	(Q3)	(Q4)	(Q2)	(Q3)	72.6% iRAT Average (Q2)	58.3% iRAT Average (Q2)	60% iRAT Average (Q3)	64.7% iRAT Average (Q3)	66.7% iRAT Average (Q4)	77.3% iRAT Average (Q2)	64.5% iRAT Average (Q3)
Parto, Ryan	PartoR@cusm.org	1027522	73.8	72.9	65.6	64.7	41.7	79.3	63.7	(Q2)	(Q4)	(Q3)	(Q3)	(Q2)	(Q2)	(Q3)	73.8% iRAT Average (Q2)	72.9% iRAT Average (Q4)	65.6% iRAT Average (Q3)	64.7% iRAT Average (Q3)	41.7% iRAT Average (Q2)	79.3% iRAT Average (Q2)	63.7% iRAT Average (Q3)
Rakhit, Ankush	RakhitA@cusm.org	1025529	81	60.4	55	50	71.4	90.9	63.6	(Q3)	(Q2)	(Q2)	(Q2)	(Q4)	(Q4)	(Q3)	81% iRAT Average (Q3)	60.4% iRAT Average (Q2)	55% iRAT Average (Q2)	50% iRAT Average (Q2)	71.4% iRAT Average (Q4)	90.9% iRAT Average (Q4)	63.6% iRAT Average (Q3)
Braver, India	BraverI@cusm.org	1011370	71.4	64.6	60	67.6	52.4	100	63.2	(Q1)	(Q3)	(Q3)	(Q3)	(Q3)	(Q4)	(Q3)	71.4% iRAT Average (Q1)	64.6% iRAT Average (Q3)	60% iRAT Average (Q3)	67.6% iRAT Average (Q3)	52.4% iRAT Average (Q3)	100% iRAT Average (Q4)	63.2% iRAT Average (Q3)
Datla, Sree	DatlaS@cusm.org	1028315	84.5	66.7	57.5	55.9	50	75.8	62.9	(Q4)	(Q3)	(Q2)	(Q2)	(Q3)	(Q2)	(Q3)	84.5% iRAT Average (Q4)	66.7% iRAT Average (Q3)	57.5% iRAT Average (Q2)	55.9% iRAT Average (Q2)	50% iRAT Average (Q3)	75.8% iRAT Average (Q2)	62.9% iRAT Average (Q3)
Lay, Johnson	LayJ@cusm.org	1012674	77.4	62.5	65	58.8	50	100	62.7	(Q3)	(Q2)	(Q3)	(Q2)	(Q3)	(Q4)	(Q3)	77.4% iRAT Average (Q3)	62.5% iRAT Average (Q2)	65% iRAT Average (Q3)	58.8% iRAT Average (Q2)	50% iRAT Average (Q3)	100% iRAT Average (Q4)	62.7% iRAT Average (Q3)
LeMunyan, Gage	LeMunyanG@cusm.org	1021301	75	68.8	78.1	47.1	42.9	75.8	62.4	(Q2)	(Q3)	(Q4)	(Q2)	(Q2)	(Q2)	(Q3)	75% iRAT Average (Q2)	68.8% iRAT Average (Q3)	78.1% iRAT Average (Q4)	47.1% iRAT Average (Q2)	42.9% iRAT Average (Q2)	75.8% iRAT Average (Q2)	62.4% iRAT Average (Q3)
Longson, Nicholas	LongsonN@cusm.org	1020308	70.2	62.5	57.5	64.7	57.1	57.6	62.4	(Q1)	(Q2)	(Q2)	(Q3)	(Q3)	(Q1)	(Q3)	70.2% iRAT Average (Q1)	62.5% iRAT Average (Q2)	57.5% iRAT Average (Q2)	64.7% iRAT Average (Q3)	57.1% iRAT Average (Q3)	57.6% iRAT Average (Q1)	62.4% iRAT Average (Q3)
Salahpour, Sogand	SalahpourS@cusm.org	1012730	76.2	70.8	57.5	54.2	50	83.3	61.7	(Q2)	(Q3)	(Q2)	(Q2)	(Q3)	(Q3)	(Q3)	76.2% iRAT Average (Q2)	70.8% iRAT Average (Q3)	57.5% iRAT Average (Q2)	54.2% iRAT Average (Q2)	50% iRAT Average (Q3)	83.3% iRAT Average (Q3)	61.7% iRAT Average (Q3)
Martin, Jeffrey	MartinJ@cusm.org	1024528	64.3	68.8	62.5	50	61.9	95.5	61.5	(Q1)	(Q3)	(Q3)	(Q2)	(Q4)	(Q4)	(Q3)	64.3% iRAT Average (Q1)	68.8% iRAT Average (Q3)	62.5% iRAT Average (Q3)	50% iRAT Average (Q2)	61.9% iRAT Average (Q4)	95.5% iRAT Average (Q4)	61.5% iRAT Average (Q3)
Yeh, Tsan-Chen	YehT@cusm.org	1020974	75.7	47.2	75	73.5	35.7	51.7	61.4	(Q2)	(Q1)	(Q4)	(Q4)	(Q1)	(Q1)	(Q2)	75.7% iRAT Average (Q2)	47.2% iRAT Average (Q1)	75% iRAT Average (Q4)	73.5% iRAT Average (Q4)	35.7% iRAT Average (Q1)	51.7% iRAT Average (Q1)	61.4% iRAT Average (Q2)
Hung, Derek	HungD@cusm.org	1019733	86.9	60.4	42.5	67.6	47.6	63.6	61	(Q4)	(Q2)	(Q1)	(Q3)	(Q2)	(Q1)	(Q2)	86.9% iRAT Average (Q4)	60.4% iRAT Average (Q2)	42.5% iRAT Average (Q1)	67.6% iRAT Average (Q3)	47.6% iRAT Average (Q2)	63.6% iRAT Average (Q1)	61% iRAT Average (Q2)
Montes, Lauren	MontesL@cusm.org	1011484	75	55	65.6	66.7	41.7	96	60.8	(Q2)	(Q1)	(Q3)	(Q3)	(Q2)	(Q4)	(Q2)	75% iRAT Average (Q2)	55% iRAT Average (Q1)	65.6% iRAT Average (Q3)	66.7% iRAT Average (Q3)	41.7% iRAT Average (Q2)	96% iRAT Average (Q4)	60.8% iRAT Average (Q2)
Abbas, Nia	AbbasN@cusm.org	1020018	73.8	60.4	68.8	58.8	41.7	72.7	60.7	(Q2)	(Q2)	(Q3)	(Q2)	(Q2)	(Q2)	(Q2)	73.8% iRAT Average (Q2)	60.4% iRAT Average (Q2)	68.8% iRAT Average (Q3)	58.8% iRAT Average (Q2)	41.7% iRAT Average (Q2)	72.7% iRAT Average (Q2)	60.7% iRAT Average (Q2)
Qin, Tiantian	QinT@cusm.org	1001601	72.6	64.6	67.5	61.8	36.67	74.2	60.6	(Q2)	(Q3)	(Q3)	(Q3)	(Q1)	(Q2)	(Q2)	72.6% iRAT Average (Q2)	64.6% iRAT Average (Q3)	67.5% iRAT Average (Q3)	61.8% iRAT Average (Q3)	36.67% iRAT Average (Q1)	74.2% iRAT Average (Q2)	60.6% iRAT Average (Q2)
Deshpande, Ojas	DeshpandeO@cusm.org	1020471	84.5	75	70	32.4	40	51.8	60.4	(Q4)	(Q4)	(Q3)	(Q1)	(Q2)	(Q1)	(Q2)	84.5% iRAT Average (Q4)	75% iRAT Average (Q4)	70% iRAT Average (Q3)	32.4% iRAT Average (Q1)	40% iRAT Average (Q2)	51.8% iRAT Average (Q1)	60.4% iRAT Average (Q2)
Bayne, Justin	BayneJ@cusm.org	1021105	71.4	64.6	62.5	52.9	50	80.3	60.3	(Q1)	(Q3)	(Q3)	(Q2)	(Q3)	(Q2)	(Q2)	71.4% iRAT Average (Q1)	64.6% iRAT Average (Q3)	62.5% iRAT Average (Q3)	52.9% iRAT Average (Q2)	50% iRAT Average (Q3)	80.3% iRAT Average (Q2)	60.3% iRAT Average (Q2)
Cheung, Jessica	CheungJ@cusm.org	1019994	70.2	72.9	57.5	61.8	38.1	93.9	60.1	(Q1)	(Q4)	(Q2)	(Q3)	(Q1)	(Q4)	(Q2)	70.2% iRAT Average (Q1)	72.9% iRAT Average (Q4)	57.5% iRAT Average (Q2)	61.8% iRAT Average (Q3)	38.1% iRAT Average (Q1)	93.9% iRAT Average (Q4)	60.1% iRAT Average (Q2)
Ohno, Ai	OhnoA@cusm.org	1019162	71.4	60.4	46.9	79.4	40.5	77.3	59.7	(Q1)	(Q2)	(Q1)	(Q4)	(Q2)	(Q2)	(Q2)	71.4% iRAT Average (Q1)	60.4% iRAT Average (Q2)	46.9% iRAT Average (Q1)	79.4% iRAT Average (Q4)	40.5% iRAT Average (Q2)	77.3% iRAT Average (Q2)	59.7% iRAT Average (Q2)
Copeland, Tristan	CopelandT@cusm.org	1022007	77.4	52.1	57.5	47.1	61.9	71.7	59.2	(Q3)	(Q1)	(Q2)	(Q2)	(Q4)	(Q2)	(Q2)	77.4% iRAT Average (Q3)	52.1% iRAT Average (Q1)	57.5% iRAT Average (Q2)	47.1% iRAT Average (Q2)	61.9% iRAT Average (Q4)	71.7% iRAT Average (Q2)	59.2% iRAT Average (Q2)
Lenfestey, Robert	LenfesteyR@cusm.org	1012310	69	52.1	57.5	67.6	47.6	86.4	58.8	(Q1)	(Q1)	(Q2)	(Q3)	(Q2)	(Q3)	(Q2)	69% iRAT Average (Q1)	52.1% iRAT Average (Q1)	57.5% iRAT Average (Q2)	67.6% iRAT Average (Q3)	47.6% iRAT Average (Q2)	86.4% iRAT Average (Q3)	58.8% iRAT Average (Q2)
Cannell, Ruslana	CannellR@cusm.org	1013151	75	72.9	60	55.9	30	53	58.8	(Q2)	(Q4)	(Q3)	(Q2)	(Q1)	(Q1)	(Q2)	75% iRAT Average (Q2)	72.9% iRAT Average (Q4)	60% iRAT Average (Q3)	55.9% iRAT Average (Q2)	30% iRAT Average (Q1)	53% iRAT Average (Q1)	58.8% iRAT Average (Q2)
Ghattas, Mariam	GhattasM@cusm.org	1021586	75	62.5	62.5	45.8	45.2	92.4	58.2	(Q2)	(Q2)	(Q3)	(Q1)	(Q2)	(Q4)	(Q2)	75% iRAT Average (Q2)	62.5% iRAT Average (Q2)	62.5% iRAT Average (Q3)	45.8% iRAT Average (Q1)	45.2% iRAT Average (Q2)	92.4% iRAT Average (Q4)	58.2% iRAT Average (Q2)
Patel, Priyesh	PatelP@cusm.org	1011829	84.5	62.5	52.5	52.9	38.33	62.1	58.1	(Q4)	(Q2)	(Q2)	(Q2)	(Q1)	(Q1)	(Q2)	84.5% iRAT Average (Q4)	62.5% iRAT Average (Q2)	52.5% iRAT Average (Q2)	52.9% iRAT Average (Q2)	38.33% iRAT Average (Q1)	62.1% iRAT Average (Q1)	58.1% iRAT Average (Q2)
Borger, Kylee	BorgerK@cusm.org	1021329	75	62.5	65	45.5	40	90.9	57.6	(Q2)	(Q2)	(Q3)	(Q1)	(Q2)	(Q4)	(Q2)	75% iRAT Average (Q2)	62.5% iRAT Average (Q2)	65% iRAT Average (Q3)	45.5% iRAT Average (Q1)	40% iRAT Average (Q2)	90.9% iRAT Average (Q4)	57.6% iRAT Average (Q2)
Barashy, Ori	BarashyO@cusm.org	1012409	72.6	41.7	52.5	64.7	56.7	87.9	57.6	(Q2)	(Q1)	(Q2)	(Q3)	(Q3)	(Q3)	(Q2)	72.6% iRAT Average (Q2)	41.7% iRAT Average (Q1)	52.5% iRAT Average (Q2)	64.7% iRAT Average (Q3)	56.7% iRAT Average (Q3)	87.9% iRAT Average (Q3)	57.6% iRAT Average (Q2)
Browne, Jonathan	BrowneJ@cusm.org	1020743	76.2	47.9	70	50	40.5	62.1	56.9	(Q2)	(Q1)	(Q3)	(Q2)	(Q2)	(Q1)	(Q2)	76.2% iRAT Average (Q2)	47.9% iRAT Average (Q1)	70% iRAT Average (Q3)	50% iRAT Average (Q2)	40.5% iRAT Average (Q2)	62.1% iRAT Average (Q1)	56.9% iRAT Average (Q2)
La, Tammy	LaT@cusm.org	1001072	72.6	43.8	57.5	70.8	38.89	69.7	56.7	(Q2)	(Q1)	(Q2)	(Q3)	(Q1)	(Q2)	(Q2)	72.6% iRAT Average (Q2)	43.8% iRAT Average (Q1)	57.5% iRAT Average (Q2)	70.8% iRAT Average (Q3)	38.89% iRAT Average (Q1)	69.7% iRAT Average (Q2)	56.7% iRAT Average (Q2)
Enea, Kristine	EneaK@cusm.org	1000815	73.8	60.4	59.4	44.1	45.2	83.3	56.6	(Q2)	(Q2)	(Q2)	(Q1)	(Q2)	(Q3)	(Q2)	73.8% iRAT Average (Q2)	60.4% iRAT Average (Q2)	59.4% iRAT Average (Q2)	44.1% iRAT Average (Q1)	45.2% iRAT Average (Q2)	83.3% iRAT Average (Q3)	56.6% iRAT Average (Q2)
Ahmad, Ihsaan	AhmadI@cusm.org	1002397	79.8	54.2	75	26.5	45.8	23.3	56.3	(Q3)	(Q1)	(Q4)	(Q1)	(Q2)	(Q1)	(Q2)	79.8% iRAT Average (Q3)	54.2% iRAT Average (Q1)	75% iRAT Average (Q4)	26.5% iRAT Average (Q1)	45.8% iRAT Average (Q2)	23.3% iRAT Average (Q1)	56.3% iRAT Average (Q2)
Anand, Natasha	AnandN@cusm.org	1012245	77.4	52.1	50	64.7	37.18	89.4	56.3	(Q3)	(Q1)	(Q1)	(Q3)	(Q1)	(Q3)	(Q2)	77.4% iRAT Average (Q3)	52.1% iRAT Average (Q1)	50% iRAT Average (Q1)	64.7% iRAT Average (Q3)	37.18% iRAT Average (Q1)	89.4% iRAT Average (Q3)	56.3% iRAT Average (Q2)
Chao, Brandon	ChaoB@cusm.org	1019120	77.4	52.1	47.5	64.7	38.46	90.9	56	(Q3)	(Q1)	(Q1)	(Q3)	(Q1)	(Q4)	(Q2)	77.4% iRAT Average (Q3)	52.1% iRAT Average (Q1)	47.5% iRAT Average (Q1)	64.7% iRAT Average (Q3)	38.46% iRAT Average (Q1)	90.9% iRAT Average (Q4)	56% iRAT Average (Q2)
Morgan, Miranda	MorganM@cusm.org	1013186	77.4	64.6	42.5	61.8	33.33	66.7	55.9	(Q3)	(Q3)	(Q1)	(Q3)	(Q1)	(Q1)	(Q2)	77.4% iRAT Average (Q3)	64.6% iRAT Average (Q3)	42.5% iRAT Average (Q1)	61.8% iRAT Average (Q3)	33.33% iRAT Average (Q1)	66.7% iRAT Average (Q1)	55.9% iRAT Average (Q2)
Byakod, Roohi	ByakodR@cusm.org	1017416	75	56.3	52.5	50	45.2	78.8	55.8	(Q2)	(Q2)	(Q2)	(Q2)	(Q2)	(Q2)	(Q2)	75% iRAT Average (Q2)	56.3% iRAT Average (Q2)	52.5% iRAT Average (Q2)	50% iRAT Average (Q2)	45.2% iRAT Average (Q2)	78.8% iRAT Average (Q2)	55.8% iRAT Average (Q2)
Latif, Kareem	LatifK@cusm.org	1020310	60.7	70.8	55	55.9	35.48	48.5	55.6	(Q1)	(Q3)	(Q2)	(Q2)	(Q1)	(Q1)	(Q1)	60.7% iRAT Average (Q1)	70.8% iRAT Average (Q3)	55% iRAT Average (Q2)	55.9% iRAT Average (Q2)	35.48% iRAT Average (Q1)	48.5% iRAT Average (Q1)	55.6% iRAT Average (Q1)
Ramireddy, Pranavi	RamireddyP@cusm.org	1021955	75	54.2	55	47.1	45.2	80.3	55.3	(Q2)	(Q1)	(Q2)	(Q2)	(Q2)	(Q2)	(Q1)	75% iRAT Average (Q2)	54.2% iRAT Average (Q1)	55% iRAT Average (Q2)	47.1% iRAT Average (Q2)	45.2% iRAT Average (Q2)	80.3% iRAT Average (Q2)	55.3% iRAT Average (Q1)
Wasson, Andrew	WassonA@cusm.org	1017596	77.4	52.8	45	47.1	52.4	74.2	54.9	(Q3)	(Q1)	(Q1)	(Q2)	(Q3)	(Q2)	(Q1)	77.4% iRAT Average (Q3)	52.8% iRAT Average (Q1)	45% iRAT Average (Q1)	47.1% iRAT Average (Q2)	52.4% iRAT Average (Q3)	74.2% iRAT Average (Q2)	54.9% iRAT Average (Q1)
Begovic, Jelena	BegovicJ@cusm.org	1021643	81	60.4	37.5	45.5	50	40.9	54.9	(Q3)	(Q2)	(Q1)	(Q1)	(Q3)	(Q1)	(Q1)	81% iRAT Average (Q3)	60.4% iRAT Average (Q2)	37.5% iRAT Average (Q1)	45.5% iRAT Average (Q1)	50% iRAT Average (Q3)	40.9% iRAT Average (Q1)	54.9% iRAT Average (Q1)
Gonzalez, Katherine	GonzalezK@cusm.org	1026130	71.4	56.3	52.5	52.9	40.5	89.4	54.7	(Q1)	(Q2)	(Q2)	(Q2)	(Q2)	(Q3)	(Q1)	71.4% iRAT Average (Q1)	56.3% iRAT Average (Q2)	52.5% iRAT Average (Q2)	52.9% iRAT Average (Q2)	40.5% iRAT Average (Q2)	89.4% iRAT Average (Q3)	54.7% iRAT Average (Q1)
Patterson, Rachel	PattersonR@cusm.org	1020972	75	60	60	35.3	42.9	75.8	54.6	(Q2)	(Q2)	(Q3)	(Q1)	(Q2)	(Q2)	(Q1)	75% iRAT Average (Q2)	60% iRAT Average (Q2)	60% iRAT Average (Q3)	35.3% iRAT Average (Q1)	42.9% iRAT Average (Q2)	75.8% iRAT Average (Q2)	54.6% iRAT Average (Q1)
Chien, Krizia	ChienK@cusm.org	1012832	73.8	70.8	62.5	29.4	31.25	86.4	53.6	(Q2)	(Q3)	(Q3)	(Q1)	(Q1)	(Q3)	(Q1)	73.8% iRAT Average (Q2)	70.8% iRAT Average (Q3)	62.5% iRAT Average (Q3)	29.4% iRAT Average (Q1)	31.25% iRAT Average (Q1)	86.4% iRAT Average (Q3)	53.6% iRAT Average (Q1)
Rogers, Brandon	RogersB@cusm.org	1012420	76.2	60.4	55	32.4	42.9	59.1	53.4	(Q2)	(Q2)	(Q2)	(Q1)	(Q2)	(Q1)	(Q1)	76.2% iRAT Average (Q2)	60.4% iRAT Average (Q2)	55% iRAT Average (Q2)	32.4% iRAT Average (Q1)	42.9% iRAT Average (Q2)	59.1% iRAT Average (Q1)	53.4% iRAT Average (Q1)
Stebbings, Sarah	StebbingsS@cusm.org	1012482	71.4	64.6	57.1	38.2	35	86.4	53.3	(Q1)	(Q3)	(Q2)	(Q1)	(Q1)	(Q3)	(Q1)	71.4% iRAT Average (Q1)	64.6% iRAT Average (Q3)	57.1% iRAT Average (Q2)	38.2% iRAT Average (Q1)	35% iRAT Average (Q1)	86.4% iRAT Average (Q3)	53.3% iRAT Average (Q1)
Prasanna, Arjun	PrasannaA@cusm.org	1020387	65.5	52.1	47.5	44.1	52.22	66.7	52.3	(Q1)	(Q1)	(Q1)	(Q1)	(Q3)	(Q1)	(Q1)	65.5% iRAT Average (Q1)	52.1% iRAT Average (Q1)	47.5% iRAT Average (Q1)	44.1% iRAT Average (Q1)	52.22% iRAT Average (Q3)	66.7% iRAT Average (Q1)	52.3% iRAT Average (Q1)
Lopez, Ian	LopezI@cusm.org	1019023	66.7	56.3	62.5	47.1	26.67	62.1	51.9	(Q1)	(Q2)	(Q3)	(Q2)	(Q1)	(Q1)	(Q1)	66.7% iRAT Average (Q1)	56.3% iRAT Average (Q2)	62.5% iRAT Average (Q3)	47.1% iRAT Average (Q2)	26.67% iRAT Average (Q1)	62.1% iRAT Average (Q1)	51.9% iRAT Average (Q1)
Nguyen, Danielle	NguyenD@cusm.org	1020630	66.7	41.7	45	58.8	43.33	90.9	51.1	(Q1)	(Q1)	(Q1)	(Q2)	(Q2)	(Q4)	(Q1)	66.7% iRAT Average (Q1)	41.7% iRAT Average (Q1)	45% iRAT Average (Q1)	58.8% iRAT Average (Q2)	43.33% iRAT Average (Q2)	90.9% iRAT Average (Q4)	51.1% iRAT Average (Q1)
Kirshman, Nathalie	KirshmanN@cusm.org	1019236	77.4	56.3	60	35.3	26.25	33.3	51.1	(Q3)	(Q2)	(Q3)	(Q1)	(Q1)	(Q1)	(Q1)	77.4% iRAT Average (Q3)	56.3% iRAT Average (Q2)	60% iRAT Average (Q3)	35.3% iRAT Average (Q1)	26.25% iRAT Average (Q1)	33.3% iRAT Average (Q1)	51.1% iRAT Average (Q1)
Mistry, Mehul	MistryM@cusm.org	1002232	67.9	45.8	45	52.9	30.77	62.1	48.5	(Q1)	(Q1)	(Q1)	(Q2)	(Q1)	(Q1)	(Q1)	67.9% iRAT Average (Q1)	45.8% iRAT Average (Q1)	45% iRAT Average (Q1)	52.9% iRAT Average (Q2)	30.77% iRAT Average (Q1)	62.1% iRAT Average (Q1)	48.5% iRAT Average (Q1)
Klein, Jacob	KleinJ@cusm.org	1010818	76.2	60.4	20	32.4	52.22	92.4	48.2	(Q2)	(Q2)	(Q1)	(Q1)	(Q3)	(Q4)	(Q1)	76.2% iRAT Average (Q2)	60.4% iRAT Average (Q2)	20% iRAT Average (Q1)	32.4% iRAT Average (Q1)	52.22% iRAT Average (Q3)	92.4% iRAT Average (Q4)	48.2% iRAT Average (Q1)
Denning, Jacob	DenningJ@cusm.org	1020127	58.3	54.2	40	58.8	27.5	81.8	47.8	(Q1)	(Q1)	(Q1)	(Q2)	(Q1)	(Q3)	(Q1)	58.3% iRAT Average (Q1)	54.2% iRAT Average (Q1)	40% iRAT Average (Q1)	58.8% iRAT Average (Q2)	27.5% iRAT Average (Q1)	81.8% iRAT Average (Q3)	47.8% iRAT Average (Q1)
Caro, Stephanie	CaroS@cusm.org	1021665	63.1	72.9	42.5	35.3	23.61	63.6	47.5	(Q1)	(Q4)	(Q1)	(Q1)	(Q1)	(Q1)	(Q1)	63.1% iRAT Average (Q1)	72.9% iRAT Average (Q4)	42.5% iRAT Average (Q1)	35.3% iRAT Average (Q1)	23.61% iRAT Average (Q1)	63.6% iRAT Average (Q1)	47.5% iRAT Average (Q1)
Joseph, Shane	JosephS@cusm.org	1011776	78.6	50	47.5	26.5	33.33	69.7	47.2	(Q3)	(Q1)	(Q1)	(Q1)	(Q1)	(Q2)	(Q1)	78.6% iRAT Average (Q3)	50% iRAT Average (Q1)	47.5% iRAT Average (Q1)	26.5% iRAT Average (Q1)	33.33% iRAT Average (Q1)	69.7% iRAT Average (Q2)	47.2% iRAT Average (Q1)
Khachik, Adon	KhachikA@cusm.org	1020716	78.6	43.8	20	55.9	31.58	40	46	(Q3)	(Q1)	(Q1)	(Q2)	(Q1)	(Q1)	(Q1)	78.6% iRAT Average (Q3)	43.8% iRAT Average (Q1)	20% iRAT Average (Q1)	55.9% iRAT Average (Q2)	31.58% iRAT Average (Q1)	40% iRAT Average (Q1)	46% iRAT Average (Q1)
Farahmandian, Ronit	FarahmandianR@cusm.org	1019420	69	58.3	45	26.5	24.24	74.2	44.6	(Q1)	(Q2)	(Q1)	(Q1)	(Q1)	(Q2)	(Q1)	69% iRAT Average (Q1)	58.3% iRAT Average (Q2)	45% iRAT Average (Q1)	26.5% iRAT Average (Q1)	24.24% iRAT Average (Q1)	74.2% iRAT Average (Q2)	44.6% iRAT Average (Q1)
Alam, Tanya	AlamT@cusm.org	1021617	61.9	56.3	39.3	35.3	30.3	70.4	44.6	(Q1)	(Q2)	(Q1)	(Q1)	(Q1)	(Q2)	(Q1)	61.9% iRAT Average (Q1)	56.3% iRAT Average (Q2)	39.3% iRAT Average (Q1)	35.3% iRAT Average (Q1)	30.3% iRAT Average (Q1)	70.4% iRAT Average (Q2)	44.6% iRAT Average (Q1)
Liu, Natalie	LiuN@cusm.org	1012400	72.6	56.3	27.5	38.2	26.67	63.6	44.3	(Q2)	(Q2)	(Q1)	(Q1)	(Q1)	(Q1)	(Q1)	72.6% iRAT Average (Q2)	56.3% iRAT Average (Q2)	27.5% iRAT Average (Q1)	38.2% iRAT Average (Q1)	26.67% iRAT Average (Q1)	63.6% iRAT Average (Q1)	44.3% iRAT Average (Q1)
Dang, Joshua	DangJ@cusm.org	1017614	70.2	37.5	35	44.1	33.33	84.8	44	(Q1)	(Q1)	(Q1)	(Q1)	(Q1)	(Q3)	(Q1)	70.2% iRAT Average (Q1)	37.5% iRAT Average (Q1)	35% iRAT Average (Q1)	44.1% iRAT Average (Q1)	33.33% iRAT Average (Q1)	84.8% iRAT Average (Q3)	44% iRAT Average (Q1)
Afsh, Mohammad	AfshM@cusm.org	1020085	79.8	30	42.5	30	25	89.4	41.5	(Q3)	(Q1)	(Q1)	(Q1)	(Q1)	(Q3)	(Q1)	79.8% iRAT Average (Q3)	30% iRAT Average (Q1)	42.5% iRAT Average (Q1)	30% iRAT Average (Q1)	25% iRAT Average (Q1)	89.4% iRAT Average (Q3)	41.5% iRAT Average (Q1)
Chavoshi, Neda	ChavoshiN@cusm.org	1013214	58.3	45.8	30	27.3	26.39	21.2	37.6	(Q1)	(Q1)	(Q1)	(Q1)	(Q1)	(Q1)	(Q1)	58.3% iRAT Average (Q1)	45.8% iRAT Average (Q1)	30% iRAT Average (Q1)	27.3% iRAT Average (Q1)	26.39% iRAT Average (Q1)	21.2% iRAT Average (Q1)	37.6% iRAT Average (Q1)

## Sheet: mid import
LastName	FirstName	Email	StudentID	AMCASID#	5600 Mid	5500 Mid	5400 Mid	5300 Mid	5200 Mid	5100 Mid
Enea	Kristine	eneak@cusm.org	1000815	13860236	83.3% iRAT Average (Q3)	45.2% iRAT Average (Q2)	44.1% iRAT Average (Q1)	59.4% iRAT Average (Q2)	60.4% iRAT Average (Q2)	73.8% iRAT Average (Q2)
La	Tammy	lat@cusm.org	1001072	14026132	69.7% iRAT Average (Q2)	38.89% iRAT Average (Q1)	70.8% iRAT Average (Q3)	57.5% iRAT Average (Q2)	43.8% iRAT Average (Q1)	72.6% iRAT Average (Q2)
Vu	Baoanh	vub@cusm.org	1001181	14063708	72.7% iRAT Average (Q2)	54.8% iRAT Average (Q3)	73.5% iRAT Average (Q4)	70% iRAT Average (Q3)	79.2% iRAT Average (Q4)	84.5% iRAT Average (Q4)
Ku	Andrew	kua@cusm.org	1001312	14130050	90.9% iRAT Average (Q4)	54.8% iRAT Average (Q3)	67.6% iRAT Average (Q3)	65% iRAT Average (Q3)	72.9% iRAT Average (Q4)	82.1% iRAT Average (Q4)
Qin	Tiantian	qint@cusm.org	1001601	14266737	74.2% iRAT Average (Q2)	36.67% iRAT Average (Q1)	61.8% iRAT Average (Q3)	67.5% iRAT Average (Q3)	64.6% iRAT Average (Q3)	72.6% iRAT Average (Q2)
Isayeva	Gulchin	isayevag@cusm.org	1001778	14314242	96.6% iRAT Average (Q4)	90.5% iRAT Average (Q4)	67.6% iRAT Average (Q3)	77.5% iRAT Average (Q4)	81.3% iRAT Average (Q4)	79.8% iRAT Average (Q3)
Sakamoto	Devin	sakamotod@cusm.org	1002228	14472680	65.2% iRAT Average (Q1)	54.8% iRAT Average (Q3)	73.5% iRAT Average (Q4)	60% iRAT Average (Q3)	72.9% iRAT Average (Q4)	94% iRAT Average (Q4)
Mistry	Mehul	mistrym@cusm.org	1002232	14473659	62.1% iRAT Average (Q1)	30.77% iRAT Average (Q1)	52.9% iRAT Average (Q2)	45% iRAT Average (Q1)	45.8% iRAT Average (Q1)	67.9% iRAT Average (Q1)
Ahmad	Ihsaan	ahmadi@cusm.org	1002397	14533072	23.3% iRAT Average (Q1)	45.8% iRAT Average (Q2)	26.5% iRAT Average (Q1)	75% iRAT Average (Q4)	54.2% iRAT Average (Q1)	79.8% iRAT Average (Q3)
Potes	Mark	potesm@cusm.org	1010790	14149503	72.7% iRAT Average (Q2)	52.4% iRAT Average (Q3)	73.5% iRAT Average (Q4)	75% iRAT Average (Q4)	70.8% iRAT Average (Q3)	83.3% iRAT Average (Q4)
Klein	Jacob	kleinj@cusm.org	1010818	14457127	92.4% iRAT Average (Q4)	52.22% iRAT Average (Q3)	32.4% iRAT Average (Q1)	20% iRAT Average (Q1)	60.4% iRAT Average (Q2)	76.2% iRAT Average (Q2)
Chung	Albert	chunga@cusm.org	1010979	13866833	53% iRAT Average (Q1)	54.8% iRAT Average (Q3)	82.4% iRAT Average (Q4)	80% iRAT Average (Q4)	85.4% iRAT Average (Q4)	90.5% iRAT Average (Q4)
Braver	India	braveri@cusm.org	1011370	14445059	100% iRAT Average (Q4)	52.4% iRAT Average (Q3)	67.6% iRAT Average (Q3)	60% iRAT Average (Q3)	64.6% iRAT Average (Q3)	71.4% iRAT Average (Q1)
Montes	Lauren	montesl@cusm.org	1011484	13862563	96% iRAT Average (Q4)	41.7% iRAT Average (Q2)	66.7% iRAT Average (Q3)	65.6% iRAT Average (Q3)	55% iRAT Average (Q1)	75% iRAT Average (Q2)
Joseph	Shane	josephs@cusm.org	1011776	13790779	69.7% iRAT Average (Q2)	33.33% iRAT Average (Q1)	26.5% iRAT Average (Q1)	47.5% iRAT Average (Q1)	50% iRAT Average (Q1)	78.6% iRAT Average (Q3)
Patel	Priyesh	patelp@cusm.org	1011829	13913344	62.1% iRAT Average (Q1)	38.33% iRAT Average (Q1)	52.9% iRAT Average (Q2)	52.5% iRAT Average (Q2)	62.5% iRAT Average (Q2)	84.5% iRAT Average (Q4)
Anand	Natasha	anandn@cusm.org	1012245	13129471	89.4% iRAT Average (Q3)	37.18% iRAT Average (Q1)	64.7% iRAT Average (Q3)	50% iRAT Average (Q1)	52.1% iRAT Average (Q1)	77.4% iRAT Average (Q3)
Lenfestey	Robert	lenfesteyr@cusm.org	1012310	13349359	86.4% iRAT Average (Q3)	47.6% iRAT Average (Q2)	67.6% iRAT Average (Q3)	57.5% iRAT Average (Q2)	52.1% iRAT Average (Q1)	69% iRAT Average (Q1)
Liu	Natalie	liun@cusm.org	1012400	13468683	63.6% iRAT Average (Q1)	26.67% iRAT Average (Q1)	38.2% iRAT Average (Q1)	27.5% iRAT Average (Q1)	56.3% iRAT Average (Q2)	72.6% iRAT Average (Q2)
Barashy	Ori	barashyo@cusm.org	1012409	13494433	87.9% iRAT Average (Q3)	56.7% iRAT Average (Q3)	64.7% iRAT Average (Q3)	52.5% iRAT Average (Q2)	41.7% iRAT Average (Q1)	72.6% iRAT Average (Q2)
Rogers	Brandon	rogersb@cusm.org	1012420	13522895	59.1% iRAT Average (Q1)	42.9% iRAT Average (Q2)	32.4% iRAT Average (Q1)	55% iRAT Average (Q2)	60.4% iRAT Average (Q2)	76.2% iRAT Average (Q2)
Stebbings	Sarah	stebbingss@cusm.org	1012482	13580885	86.4% iRAT Average (Q3)	35% iRAT Average (Q1)	38.2% iRAT Average (Q1)	57.1% iRAT Average (Q2)	64.6% iRAT Average (Q3)	71.4% iRAT Average (Q1)
Huang	Po Hsuan	huangp@cusm.org	1012566	13644383	90.9% iRAT Average (Q4)	75% iRAT Average (Q4)	82.4% iRAT Average (Q4)	89.3% iRAT Average (Q4)	85.4% iRAT Average (Q4)	78.6% iRAT Average (Q3)
Lay	Johnson	layj@cusm.org	1012674	13754696	100% iRAT Average (Q4)	50% iRAT Average (Q3)	58.8% iRAT Average (Q2)	65% iRAT Average (Q3)	62.5% iRAT Average (Q2)	77.4% iRAT Average (Q3)
Salahpour	Sogand	salahpours@cusm.org	1012730	13775129	83.3% iRAT Average (Q3)	50% iRAT Average (Q3)	54.2% iRAT Average (Q2)	57.5% iRAT Average (Q2)	70.8% iRAT Average (Q3)	76.2% iRAT Average (Q2)
Li	Aaron	lia@cusm.org	1012760	13790043	74.2% iRAT Average (Q2)	71.4% iRAT Average (Q4)	82.4% iRAT Average (Q4)	71.4% iRAT Average (Q4)	66.7% iRAT Average (Q3)	84.5% iRAT Average (Q4)
Nguyen	Cindy	nguyenc@cusm.org	1012797	14539214	91.7% iRAT Average (Q4)	76.2% iRAT Average (Q4)	79.4% iRAT Average (Q4)	85% iRAT Average (Q4)	79.2% iRAT Average (Q4)	82.1% iRAT Average (Q4)
Chien	Krizia	chienk@cusm.org	1012832	13812858	86.4% iRAT Average (Q3)	31.25% iRAT Average (Q1)	29.4% iRAT Average (Q1)	62.5% iRAT Average (Q3)	70.8% iRAT Average (Q3)	73.8% iRAT Average (Q2)
Phan	Tammy	phant@cusm.org	1012882	13831209	95.5% iRAT Average (Q4)	78.6% iRAT Average (Q4)	82.4% iRAT Average (Q4)	97.5% iRAT Average (Q4)	83.3% iRAT Average (Q4)	91.7% iRAT Average (Q4)
Cannell	Ruslana	cannellr@cusm.org	1013151	13905949	53% iRAT Average (Q1)	30% iRAT Average (Q1)	55.9% iRAT Average (Q2)	60% iRAT Average (Q3)	72.9% iRAT Average (Q4)	75% iRAT Average (Q2)
Morgan	Miranda	morganm@cusm.org	1013186	13924689	66.7% iRAT Average (Q1)	33.33% iRAT Average (Q1)	61.8% iRAT Average (Q3)	42.5% iRAT Average (Q1)	64.6% iRAT Average (Q3)	77.4% iRAT Average (Q3)
Chavoshi	Neda	chavoshin@cusm.org	1013214	13955964	21.2% iRAT Average (Q1)	26.39% iRAT Average (Q1)	27.3% iRAT Average (Q1)	30% iRAT Average (Q1)	45.8% iRAT Average (Q1)	58.3% iRAT Average (Q1)
Lee	Anderson	leea@cusm.org	1013504	14073911	89.4% iRAT Average (Q3)	60% iRAT Average (Q3)	58.8% iRAT Average (Q2)	77.5% iRAT Average (Q4)	64.6% iRAT Average (Q3)	73.8% iRAT Average (Q2)
Masroor	Momin	masroorm@cusm.org	1017154	14097966	83.3% iRAT Average (Q3)	69% iRAT Average (Q4)	79.4% iRAT Average (Q4)	82.5% iRAT Average (Q4)	79.2% iRAT Average (Q4)	83.3% iRAT Average (Q4)
Yeh	Christopher	yehc@cusm.org	1017312	14151540	68.2% iRAT Average (Q1)	71.4% iRAT Average (Q4)	79.4% iRAT Average (Q4)	70% iRAT Average (Q3)	79.2% iRAT Average (Q4)	75% iRAT Average (Q2)
Byakod	Roohi	byakodr@cusm.org	1017416	14213613	78.8% iRAT Average (Q2)	45.2% iRAT Average (Q2)	50% iRAT Average (Q2)	52.5% iRAT Average (Q2)	56.3% iRAT Average (Q2)	75% iRAT Average (Q2)
Tuo	James	tuoj@cusm.org	1017506	14224943	90.9% iRAT Average (Q4)	64.3% iRAT Average (Q4)	75% iRAT Average (Q4)	57.5% iRAT Average (Q2)	60.4% iRAT Average (Q2)	76.2% iRAT Average (Q2)
Wasson	Andrew	wassona@cusm.org	1017596	14239503	74.2% iRAT Average (Q2)	52.4% iRAT Average (Q3)	47.1% iRAT Average (Q2)	45% iRAT Average (Q1)	52.8% iRAT Average (Q1)	77.4% iRAT Average (Q3)
Dang	Joshua	dangj@cusm.org	1017614	14243235	84.8% iRAT Average (Q3)	33.33% iRAT Average (Q1)	44.1% iRAT Average (Q1)	35% iRAT Average (Q1)	37.5% iRAT Average (Q1)	70.2% iRAT Average (Q1)
Chen	Joe	chenj@cusm.org	1019006	14271975	71.2% iRAT Average (Q2)	61.9% iRAT Average (Q4)	70.6% iRAT Average (Q3)	62.5% iRAT Average (Q3)	75% iRAT Average (Q4)	82.1% iRAT Average (Q4)
Lopez	Ian	lopezi@cusm.org	1019023	14274137	62.1% iRAT Average (Q1)	26.67% iRAT Average (Q1)	47.1% iRAT Average (Q2)	62.5% iRAT Average (Q3)	56.3% iRAT Average (Q2)	66.7% iRAT Average (Q1)
Irwin	Luke	irwinl@cusm.org	1019115	14284213	84.8% iRAT Average (Q3)	52.4% iRAT Average (Q3)	79.2% iRAT Average (Q4)	52.5% iRAT Average (Q2)	66.7% iRAT Average (Q3)	86.9% iRAT Average (Q4)
Chao	Brandon	chaob@cusm.org	1019120	14284644	90.9% iRAT Average (Q4)	38.46% iRAT Average (Q1)	64.7% iRAT Average (Q3)	47.5% iRAT Average (Q1)	52.1% iRAT Average (Q1)	77.4% iRAT Average (Q3)
Ohno	Ai	ohnoa@cusm.org	1019162	14285937	77.3% iRAT Average (Q2)	40.5% iRAT Average (Q2)	79.4% iRAT Average (Q4)	46.9% iRAT Average (Q1)	60.4% iRAT Average (Q2)	71.4% iRAT Average (Q1)
Kirshman	Nathalie	kirshmann@cusm.org	1019236	14291416	33.3% iRAT Average (Q1)	26.25% iRAT Average (Q1)	35.3% iRAT Average (Q1)	60% iRAT Average (Q3)	56.3% iRAT Average (Q2)	77.4% iRAT Average (Q3)
Saied	Arman	saieda@cusm.org	1019247	14293246	77.3% iRAT Average (Q2)	61.9% iRAT Average (Q4)	76.5% iRAT Average (Q4)	60% iRAT Average (Q3)	58.3% iRAT Average (Q2)	75% iRAT Average (Q2)
Barthelmass	Michaela	barthelmassm@cusm.org	1019315	14314209	69.7% iRAT Average (Q2)	63.3% iRAT Average (Q4)	76.5% iRAT Average (Q4)	70% iRAT Average (Q3)	62.5% iRAT Average (Q2)	77.4% iRAT Average (Q3)
Singh	Manmeet	singhm@cusm.org	1019333	14315339	90.9% iRAT Average (Q4)	47.6% iRAT Average (Q2)	79.4% iRAT Average (Q4)	90% iRAT Average (Q4)	85.4% iRAT Average (Q4)	88.1% iRAT Average (Q4)
Naficy	Sean	naficys@cusm.org	1019381	14319516	77.3% iRAT Average (Q2)	66.7% iRAT Average (Q4)	64.7% iRAT Average (Q3)	60% iRAT Average (Q3)	58.3% iRAT Average (Q2)	72.6% iRAT Average (Q2)
Farahmandian	Ronit	farahmandianr@cusm.org	1019420	14323402	74.2% iRAT Average (Q2)	24.24% iRAT Average (Q1)	26.5% iRAT Average (Q1)	45% iRAT Average (Q1)	58.3% iRAT Average (Q2)	69% iRAT Average (Q1)
Kim Sing	Lauren	kimsingl@cusm.org	1019622	14359407	81.8% iRAT Average (Q3)	66.7% iRAT Average (Q4)	61.8% iRAT Average (Q3)	60% iRAT Average (Q3)	66.7% iRAT Average (Q3)	79.8% iRAT Average (Q3)
Struble	Sarah	strubles@cusm.org	1019699	14376963	94.8% iRAT Average (Q4)	59.5% iRAT Average (Q3)	86.4% iRAT Average (Q4)	85% iRAT Average (Q4)	77.1% iRAT Average (Q4)	85.7% iRAT Average (Q4)
Hung	Derek	hungd@cusm.org	1019733	14389153	63.6% iRAT Average (Q1)	47.6% iRAT Average (Q2)	67.6% iRAT Average (Q3)	42.5% iRAT Average (Q1)	60.4% iRAT Average (Q2)	86.9% iRAT Average (Q4)
Gill	Kamal	gillk@cusm.org	1019870	14431484	77.6% iRAT Average (Q2)	64.3% iRAT Average (Q4)	50% iRAT Average (Q2)	75% iRAT Average (Q4)	70.8% iRAT Average (Q3)	78.6% iRAT Average (Q3)
Wang	Justin	wangj@cusm.org	1019982	14454378	93.9% iRAT Average (Q4)	83.3% iRAT Average (Q4)	79.4% iRAT Average (Q4)	77.5% iRAT Average (Q4)	81.3% iRAT Average (Q4)	88.1% iRAT Average (Q4)
Cheung	Jessica	cheungj@cusm.org	1019994	14455209	93.9% iRAT Average (Q4)	38.1% iRAT Average (Q1)	61.8% iRAT Average (Q3)	57.5% iRAT Average (Q2)	72.9% iRAT Average (Q4)	70.2% iRAT Average (Q1)
Abbas	Nia	abbasn@cusm.org	1020018	14456403	72.7% iRAT Average (Q2)	41.7% iRAT Average (Q2)	58.8% iRAT Average (Q2)	68.8% iRAT Average (Q3)	60.4% iRAT Average (Q2)	73.8% iRAT Average (Q2)
Mousa	Myrna	mousam@cusm.org	1020057	14457896	78.8% iRAT Average (Q2)	57.1% iRAT Average (Q3)	52.9% iRAT Average (Q2)	72.5% iRAT Average (Q4)	72.9% iRAT Average (Q4)	72.6% iRAT Average (Q2)
Creekmur	Natalie	creekmurn@cusm.org	1020058	14457900	81.8% iRAT Average (Q3)	57.1% iRAT Average (Q3)	52.9% iRAT Average (Q2)	60% iRAT Average (Q3)	81.3% iRAT Average (Q4)	83.3% iRAT Average (Q4)
Afsh	Mohammad	afshm@cusm.org	1020085	14459451	89.4% iRAT Average (Q3)	25% iRAT Average (Q1)	30% iRAT Average (Q1)	42.5% iRAT Average (Q1)	30% iRAT Average (Q1)	79.8% iRAT Average (Q3)
Denning	Jacob	denningj@cusm.org	1020127	14462297	81.8% iRAT Average (Q3)	27.5% iRAT Average (Q1)	58.8% iRAT Average (Q2)	40% iRAT Average (Q1)	54.2% iRAT Average (Q1)	58.3% iRAT Average (Q1)
Del Mundo	Nicholas	delmundon@cusm.org	1020191	14470395	92.4% iRAT Average (Q4)	81% iRAT Average (Q4)	67.6% iRAT Average (Q3)	65% iRAT Average (Q3)	72.9% iRAT Average (Q4)	85.7% iRAT Average (Q4)
Longson	Nicholas	longsonn@cusm.org	1020308	14504672	57.6% iRAT Average (Q1)	57.1% iRAT Average (Q3)	64.7% iRAT Average (Q3)	57.5% iRAT Average (Q2)	62.5% iRAT Average (Q2)	70.2% iRAT Average (Q1)
Latif	Kareem	latifk@cusm.org	1020310	14504813	48.5% iRAT Average (Q1)	35.48% iRAT Average (Q1)	55.9% iRAT Average (Q2)	55% iRAT Average (Q2)	70.8% iRAT Average (Q3)	60.7% iRAT Average (Q1)
Prasanna	Arjun	prasannaa@cusm.org	1020387	14513862	66.7% iRAT Average (Q1)	52.22% iRAT Average (Q3)	44.1% iRAT Average (Q1)	47.5% iRAT Average (Q1)	52.1% iRAT Average (Q1)	65.5% iRAT Average (Q1)
Deshpande	Ojas	deshpandeo@cusm.org	1020471	14519812	51.8% iRAT Average (Q1)	40% iRAT Average (Q2)	32.4% iRAT Average (Q1)	70% iRAT Average (Q3)	75% iRAT Average (Q4)	84.5% iRAT Average (Q4)
Collado	Kenneth	colladok@cusm.org	1020544	14526180	84.8% iRAT Average (Q3)	57.1% iRAT Average (Q3)	70.6% iRAT Average (Q3)	60% iRAT Average (Q3)	56.3% iRAT Average (Q2)	86.9% iRAT Average (Q4)
Nguyen	Danielle	nguyend@cusm.org	1020630	14534131	90.9% iRAT Average (Q4)	43.33% iRAT Average (Q2)	58.8% iRAT Average (Q2)	45% iRAT Average (Q1)	41.7% iRAT Average (Q1)	66.7% iRAT Average (Q1)
Modi	Arnav	modia@cusm.org	1020679	14535907	83.3% iRAT Average (Q3)	61.9% iRAT Average (Q4)	70.6% iRAT Average (Q3)	75% iRAT Average (Q4)	77.1% iRAT Average (Q4)	85.7% iRAT Average (Q4)
Khachik	Adon	khachika@cusm.org	1020716	14537226	40% iRAT Average (Q1)	31.58% iRAT Average (Q1)	55.9% iRAT Average (Q2)	20% iRAT Average (Q1)	43.8% iRAT Average (Q1)	78.6% iRAT Average (Q3)
Browne	Jonathan	brownej@cusm.org	1020743	14538951	62.1% iRAT Average (Q1)	40.5% iRAT Average (Q2)	50% iRAT Average (Q2)	70% iRAT Average (Q3)	47.9% iRAT Average (Q1)	76.2% iRAT Average (Q2)
Panchal	Dhruvi	panchald@cusm.org	1020777	14541450	97% iRAT Average (Q4)	64.3% iRAT Average (Q4)	76.5% iRAT Average (Q4)	87.5% iRAT Average (Q4)	85.4% iRAT Average (Q4)	79.8% iRAT Average (Q3)
Johnson	Spencer	johnsons@cusm.org	1020845	14548037	71.2% iRAT Average (Q2)	64.3% iRAT Average (Q4)	67.6% iRAT Average (Q3)	62.5% iRAT Average (Q3)	58.3% iRAT Average (Q2)	79.8% iRAT Average (Q3)
Patterson	Rachel	pattersonr@cusm.org	1020972	14559142	75.8% iRAT Average (Q2)	42.9% iRAT Average (Q2)	35.3% iRAT Average (Q1)	60% iRAT Average (Q3)	60% iRAT Average (Q2)	75% iRAT Average (Q2)
Yeh	Tsan-Chen	yeht@cusm.org	1020974	14559749	51.7% iRAT Average (Q1)	35.7% iRAT Average (Q1)	73.5% iRAT Average (Q4)	75% iRAT Average (Q4)	47.2% iRAT Average (Q1)	75.7% iRAT Average (Q2)
Pandya	Rachita	pandyar@cusm.org	1021011	14563078	81.8% iRAT Average (Q3)	78.6% iRAT Average (Q4)	79.4% iRAT Average (Q4)	90% iRAT Average (Q4)	87.5% iRAT Average (Q4)	88.1% iRAT Average (Q4)
Bayne	Justin	baynej@cusm.org	1021105	14573988	80.3% iRAT Average (Q2)	50% iRAT Average (Q3)	52.9% iRAT Average (Q2)	62.5% iRAT Average (Q3)	64.6% iRAT Average (Q3)	71.4% iRAT Average (Q1)
Ma	Mariel	mam@cusm.org	1021258	14598642	86.4% iRAT Average (Q3)	66.7% iRAT Average (Q4)	76.5% iRAT Average (Q4)	67.5% iRAT Average (Q3)	66.7% iRAT Average (Q3)	82.1% iRAT Average (Q4)
Delbruck	Elita	delbrucke@cusm.org	1021291	14609092	92.4% iRAT Average (Q4)	64.3% iRAT Average (Q4)	54.5% iRAT Average (Q2)	64.3% iRAT Average (Q3)	64.6% iRAT Average (Q3)	77.4% iRAT Average (Q3)
LeMunyan	Gage	lemunyang@cusm.org	1021301	14610529	75.8% iRAT Average (Q2)	42.9% iRAT Average (Q2)	47.1% iRAT Average (Q2)	78.1% iRAT Average (Q4)	68.8% iRAT Average (Q3)	75% iRAT Average (Q2)
Keehn	William	keehnw@cusm.org	1021326	14616748	92.4% iRAT Average (Q4)	73.8% iRAT Average (Q4)	88.2% iRAT Average (Q4)	85% iRAT Average (Q4)	87.5% iRAT Average (Q4)	94% iRAT Average (Q4)
Borger	Kylee	borgerk@cusm.org	1021329	14617442	90.9% iRAT Average (Q4)	40% iRAT Average (Q2)	45.5% iRAT Average (Q1)	65% iRAT Average (Q3)	62.5% iRAT Average (Q2)	75% iRAT Average (Q2)
Salisbury	Troy	salisburyt@cusm.org	1021427	14669225	84.8% iRAT Average (Q3)	83.3% iRAT Average (Q4)	79.4% iRAT Average (Q4)	75% iRAT Average (Q4)	77.1% iRAT Average (Q4)	91.7% iRAT Average (Q4)
Rafalian	Ariel	rafaliana@cusm.org	1021440	14674096	86.4% iRAT Average (Q3)	56.7% iRAT Average (Q3)	64.7% iRAT Average (Q3)	60% iRAT Average (Q3)	70.8% iRAT Average (Q3)	81% iRAT Average (Q3)
Ghattas	Mariam	ghattasm@cusm.org	1021586	14707851	92.4% iRAT Average (Q4)	45.2% iRAT Average (Q2)	45.8% iRAT Average (Q1)	62.5% iRAT Average (Q3)	62.5% iRAT Average (Q2)	75% iRAT Average (Q2)
Alam	Tanya	alamt@cusm.org	1021617	14709801	70.4% iRAT Average (Q2)	30.3% iRAT Average (Q1)	35.3% iRAT Average (Q1)	39.3% iRAT Average (Q1)	56.3% iRAT Average (Q2)	61.9% iRAT Average (Q1)
Begovic	Jelena	begovicj@cusm.org	1021643	14711408	40.9% iRAT Average (Q1)	50% iRAT Average (Q3)	45.5% iRAT Average (Q1)	37.5% iRAT Average (Q1)	60.4% iRAT Average (Q2)	81% iRAT Average (Q3)
Caro	Stephanie	caros@cusm.org	1021665	14712710	63.6% iRAT Average (Q1)	23.61% iRAT Average (Q1)	35.3% iRAT Average (Q1)	42.5% iRAT Average (Q1)	72.9% iRAT Average (Q4)	63.1% iRAT Average (Q1)
Neuendorf	Sable	neuendorfs@cusm.org	1021913	14769868	92.4% iRAT Average (Q4)	81% iRAT Average (Q4)	88.2% iRAT Average (Q4)	71.9% iRAT Average (Q4)	81.3% iRAT Average (Q4)	87.1% iRAT Average (Q4)
Ramireddy	Pranavi	ramireddyp@cusm.org	1021955	14776504	80.3% iRAT Average (Q2)	45.2% iRAT Average (Q2)	47.1% iRAT Average (Q2)	55% iRAT Average (Q2)	54.2% iRAT Average (Q1)	75% iRAT Average (Q2)
Copeland	Tristan	copelandt@cusm.org	1022007	14791041	71.7% iRAT Average (Q2)	61.9% iRAT Average (Q4)	47.1% iRAT Average (Q2)	57.5% iRAT Average (Q2)	52.1% iRAT Average (Q1)	77.4% iRAT Average (Q3)
Neuendorf	Jadon	neuendorfj@cusm.org	1024096	14497631	90.9% iRAT Average (Q4)	57.1% iRAT Average (Q3)	52.9% iRAT Average (Q2)	71.9% iRAT Average (Q4)	81.3% iRAT Average (Q4)	85.7% iRAT Average (Q4)
Martin	Jeffrey	martinj@cusm.org	1024528	14379481	95.5% iRAT Average (Q4)	61.9% iRAT Average (Q4)	50% iRAT Average (Q2)	62.5% iRAT Average (Q3)	68.8% iRAT Average (Q3)	64.3% iRAT Average (Q1)
Rakhit	Ankush	rakhita@cusm.org	1025529	14511883	90.9% iRAT Average (Q4)	71.4% iRAT Average (Q4)	50% iRAT Average (Q2)	55% iRAT Average (Q2)	60.4% iRAT Average (Q2)	81% iRAT Average (Q3)
Gonzalez	Katherine	gonzalezk@cusm.org	1026130	13202723	89.4% iRAT Average (Q3)	40.5% iRAT Average (Q2)	52.9% iRAT Average (Q2)	52.5% iRAT Average (Q2)	56.3% iRAT Average (Q2)	71.4% iRAT Average (Q1)
Parto	Ryan	partor@cusm.org	1027522	14319501	79.3% iRAT Average (Q2)	41.7% iRAT Average (Q2)	64.7% iRAT Average (Q3)	65.6% iRAT Average (Q3)	72.9% iRAT Average (Q4)	73.8% iRAT Average (Q2)
Datla	Sree	datlas@cusm.org	1028315	14533710	75.8% iRAT Average (Q2)	50% iRAT Average (Q3)	55.9% iRAT Average (Q2)	57.5% iRAT Average (Q2)	66.7% iRAT Average (Q3)	84.5% iRAT Average (Q4)
Mazumder	Preeanka	mazumderp@cusm.org	1028568		89.4% iRAT Average (Q3)	54.8% iRAT Average (Q3)	67.6% iRAT Average (Q3)	87.5% iRAT Average (Q4)	68.8% iRAT Average (Q3)	73.8% iRAT Average (Q2)

## Sheet: MCQ
5100	5200	5300	5400	5500	OVERALL
95.52	100	90.63	94.9	97	95.6
86.57	100	98.44	93.2	92.4	94.1
98.51	94.1	90.63	96.6	97	95.4
94.03	97.1	100	91.5	87.9	94.1
94.03	100	90.63	94.9	87.9	93.5
89.55	101.5	98.44	91.5	93.9	95
88.06	98.5	95.31	93.2	81.8	91.4
91.04	95.6	96.88	94.9	86.4	93
88.06	89.7	96.88	100	86.4	92.2
88.06	97.1	98.44	84.8	80.3	89.7
95.52	89.7	95.31	88.1	90.9	91.9
89.55	100	89.06	88.1	78.8	89.1
97.01	83.8	85.94	84.8	83.3	87
86.57	94.1	89.06	89.8	83.3	88.6
86.57	94.1	93.75	88.1	80.3	88.6
88.06	91.2	90.63	83.1	87.9	88.2
92.54	91.2	92.19	91.5	69.7	87.4
89.55	91.2	87.5	88.1	80.3	87.3
86.57	88.2	85.94	81.4	90.9	86.6
86.57	88.2	98.44	84.8	77.3	87.1
88.06	91.2	89.06	93.2	77.3	87.8
88.06	92.7	81.25	86.4	75.8	84.8
79.1	92.7	87.5	83.1	86.4	85.8
95.52	91.2	85.94	93.2	87.9	90.8
91.04	88.2	95.31	93.2	81.8	89.9
77.61	94.1	87.5	91.5	77.3	85.6
94.03	83.8	85.94	88.1	83.3	87
92.54	91.2	92.19	83.1	89.4	89.7
89.55	79.4	95.31	83.1	80.3	85.5
91.04	88.2	96.88	78	74.2	85.7
85.07	91.2	82.81	83.1	77.3	83.9
89.55	85.3	92.19	81.4	71.2	83.9
79.1	86.8	87.5	83.1	77.3	82.8
85.07	83.8	84.38	86.4	83.3	84.6
77.61	85.3	81.25	84.8	81.8	82.2
83.58	86.8	84.38	86.4	75.8	83.4
86.57	88.2	81.25	72.9	83.3	82.4
79.1	85.3	89.06	81.4	77.3	82.4
82.09	89.7	95.31	79.7	80.3	85.4
83.58	83.8	84.38	83.1	78.8	82.7
83.58	94.1	87.5	79.7	65.2	82
86.57	89.7	87.5	74.6	72.7	82.2
95.52	83.8	92.19	86.4	71.2	85.8
91.04	89.7	84.38	86.4	77.3	85.8
77.61	89.7	78.13	84.8	81.8	82.4
82.09	85.3	85.94	88.1	74.2	83.1
82.09	88.2	84.38	78	74.2	81.4
74.63	91.2	81.25	79.7	69.7	79.3
86.57	83.8	90.63	79.7	80.3	84.2
89.55	75	81.25	83.1	71.2	80
92.54	82.4	79.69	84.8	77.3	83.3
79.1	91.2	85.94	86.4	78.8	84.3
74.63	80.9	89.06	74.6	74.2	78.7
74.63	89.7	85.94	79.7	80.3	82.1
76.12	86.8	92.19	73.3	83.3	82.3
92.54	75	79.69	69.5	83.3	80
77.61	79.4	76.56	72.9	75.8	76.5
79.1	73.5	84.38	88.1	68.2	78.7
80.6	83.8	81.25	76.3	72.7	78.9
79.1	83.8	85.94	76.3	72.7	79.6
80.6	91.2	84.38	66.1	77.3	79.9
85.07	88.2	84.38	74.6	72.7	81
80.6	72.1	82.81	78	75.8	77.9
83.58	82.4	85.94	72.9	71.2	79.2
86.57	82.4	81.25	74.6	69.7	78.9
82.09	82.4	79.69	66.1	74.2	76.9
80.6	86.8	76.56	59.3	71.2	74.9
80.6	88.2	84.38	67.8	66.7	77.5
80.6	76.5	70.31	67.8	72.7	73.6
79.1	76.5	76.56	69.5	72.7	74.9
76.12	79.4	78.13	59.3	71.2	72.8
77.61	77.9	73.44	76.3	75.8	76.2
74.63	77.9	78.13	66.1	68.2	73
80.6	73.5	82.81	72.9	68.2	75.6
77.61	66.2	84.38	66.1	56.1	70.1
76.12	73.5	85.94	69.5	66.7	74.4
80.6	77.9	79.69	72.9	65.2	75.3
74.63	79.4	84.38	64.4	69.7	74.5
77.61	75	89.06	81.4	77.3	80.1
85.07	75	70.31	64.4	71.2	73.2
70.15	75	76.56	76.3	59.1	71.4
76.12	73.5	78.13	62.7	59.1	69.9
65.67	83.8	67.19	66.1	68.2	70.2
70.15	79.4	64.06	78	84.9	75.3
79.1	70.6	67.19	72.9	71.2	72.2
79.1	64.7	75	76	65.2	72
76.12	75	75	66.1	71.2	72.7
70.15	75	78.13	55.9	60.6	68
77.61	80.9	59.38	66.1	68.2	70.4
70.15	77.9	68.75	71.2	71.2	71.8
83.58	69.1	65.63	52.5	65.2	67.2
71.64	66.2	71.88	52	66.7	65.7
67.16	61.8	79.69	49.2	60.6	63.7
65.67	73.5	64.06	59.3	56.1	63.7
53.73	69.1	71.88	55.9	#N/A	62.7
70.15	75	64.06	59.3	54.6	64.6
76.12	66.2	60.94	57.6	53	62.8
76.12	63.2	70.31	44.1	54.6	61.7

## Sheet: NBME
5100	5200	5300	5400	5500	OVERALL
84.11	84	85.707	88.6	87.7	86
90.29	88.6	87.141	90.4	85.9	88.5
84.11	82.6	84.751	82	83.5	83.4
80.18	86	85.707	84.4	85.3	84.3
88.04	86	84.751	84.4	84.1	85.5
86.92	86	83.795	83.8	84.1	84.9
81.31	84	83.795	79.5	85.3	82.8
84.11	88	84.751	81.3	88.8	85.4
81.31	78.6	87.141	86.2	85.3	83.7
83.55	82.6	87.141	85.6	86.5	85.1
88.6	82.6	85.707	86.2	90	86.6
88.6	86.6	85.707	83.8	87.7	86.5
89.16	85.3	85.229	90.4	83.5	86.7
88.04	82.6	84.751	82	85.9	84.7
85.8	84	87.141	81.3	80.5	83.7
84.67	88	85.707	85.6	85.9	86
81.31	84	83.795	79.5	81.7	82.1
82.43	80.6	80.927	84.4	83.5	82.4
82.43	85.3	81.405	78.9	80.5	81.7
81.87	84	83.317	85.6	87.7	84.5
77.9	77.9	87.141	81.3	85.3	81.9
89.16	88	80.927	84.4	80.5	84.6
84.11	88.6	87.141	84.4	82.9	85.4
86.92	86	80.927	86.2	85.3	85.1
85.8	85.3	85.707	83.2	84.1	84.8
80.18	85.3	83.795	83.8	75.8	81.8
82.43	84	85.229	86.8	84.1	84.5
81.31	82.6	84.751	82	83.5	82.8
84.67	79.9	82.839	83.2	82.9	82.7
82.43	77.9	80.927	81.3	76.4	79.8
81.87	84	80.927	78.3	81.7	81.4
76.82	81.3	82.839	85.6	81.7	81.7
73.45	81.3	77.102	79.5	85.3	79.3
81.87	77.3	81.883	75.9	78.8	79.2
79.62	75.2	77.58	80.7	82.9	79.2
77.94	79.9	85.229	84.4	83.5	82.2
83.55	81.3	81.883	78.9	81.7	81.5
81.87	81.3	83.317	88	79.4	82.8
80.18	85.3	85.707	84.4	81.1	83.3
83.55	81.3	83.795	79.5	85.3	82.7
81.87	81.3	79.97	78.9	80.5	80.5
79.62	85.3	79.492	82	81.7	81.6
84.11	86	86.663	82	79.4	83.6
81.31	83.3	80.927	85.6	85.3	83.3
81.31	84	79.97	82	76.4	80.7
82.43	82.6	81.883	75.9	85.3	81.6
76.82	77.9	73.756	79.5	76.4	76.9
72.89	80.6	80.927	82	82.9	79.9
82.43	80.6	79.492	78.9	77	79.7
77.94	70.6	78.058	77.1	74.6	75.7
86.92	86.6	83.795	83.2	85.3	85.2
79.62	78.6	84.751	83.2	79.4	81.1
79.62	83.3	84.751	79.5	85.9	82.6
77.38	78.6	80.927	81.3	86.5	80.9
76.82	78.6	79.014	73.5	76.4	76.9
81.87	77.3	79.97	81.3	79.4	80
83.55	77.9	79.97	86.2	81.7	81.9
82.43	80.6	79.97	79.5	76.4	79.8
73.45	77.9	79.492	75.9	79.4	77.2
80.18	83.3	81.883	74.1	72.3	78.4
77.94	79.9	78.058	79.5	81.7	79.4
83.55	78.6	73.756	74.7	78.2	77.8
77.38	80.6	81.87	78.9	78.8	79.5
72.89	78.6	71.844	75.9	72.3	74.3
82.43	81.3	79.97	75.9	84.1	80.7
77.38	72.6	78.058	72.3	71.7	74.4
80.18	79.9	77.58	77.1	77	78.4
74.57	75.9	79.014	80.7	83.5	78.7
80.18	79.9	78.058	80.7	75.8	78.9
80.18	82.6	84.751	83.8	77	81.7
82.43	80.6	75.19	78.9	81.7	79.8
71.2	75.9	76.146	77.1	76.4	75.3
66.71	71.9	72.322	74.7	78.8	72.9
72.89	79.9	75.668	81.3	74.6	76.9
68.96	73.2	77.58	73.5	75.8	73.8
83.55	85.3	79.492	77.1	74.6	80
82.43	75.9	75.668	83.8	73.4	78.2
75.13	78.6	74.234	74.1	79.4	76.3
79.06	80.6	81.405	80.7	81.7	80.7
75.69	72.6	75.668	78.9	78.8	76.3
79.62	77.3	79.492	74.7	71.7	76.6
73.45	75.9	74.234	82	69.3	75
72.32	78.6	72.322	74.7	77	75
81.31	75.2	77.58	77.1	78.2	77.9
81.31	73.2	68.497	79.5	76.4	75.8
77.38	75.9	79.014	78.9	78.2	77.9
81.31	78.6	79.014	82	75.8	79.3
75.69	71.9	75.19	72.3	68.7	72.8
72.89	77.9	76.146	79.5	74	76.1
77.38	75.9	69.932	73.5	79.4	75.2
77.94	75.2	66.585	78.3	74	74.4
71.2	67.9	71.366	78.3	73.4	72.4
70.64	65.2	77.58	68.6	72.3	70.9
75.69	69.2	70.41	74.1	74	72.7
66.71	75.9	74.234	71.7	#N/A	72.1
72.89	77.3	70.41	64.4	77	72.4
77.94	67.2	71.844	71.7	73.4	72.4
74.57	69.9	68.019	62	64.6	67.8

[truncated: 7 more sheets: Laboratory, Case Presentations, iRAT, OSCE, NBME Raw, Course Final, Overall average (until 5500)]
